# Supplementary material for: [(Methyl­carbamothio­yl)disulfan­yl]methyl N-methyl­carbamodithio­ate
Source: Acta Crystallogr Sect E Struct Rep Online. 2010 Sep 30;66(Pt 10):o2671. doi: 10.1107/S160053681003833X (PMC2983331; doi:10.1107/S160053681003833X)
Supplement: Supplementary file 1 [file e-66-o2671-sup1.cif]

##############################################################################
###                                                                        ###
###        Electronic paper (Acta Crystallographica Section E)             ###
###                                                                        ###
##############################################################################
#                                                                            #
# This CIF contains the data in a paper accepted for publication in Acta     #
# Crystallographica Section E. It conforms to the requirements of Notes      #
# for Authors for Section E, and has been peer reviewed under the auspices   #
# of the IUCr Commission on Journals.                                        #
#                                                                            #
# Full details of the Crystallographic Information File format               #
# are given in the paper "The Crystallographic Information File (CIF):       #
# a New Standard Archive File for Crystallography" by S. R. Hall, F. H.      #
# Allen and I. D. Brown [Acta Cryst. (1991), A47, 655-685].                  #
#                                                                            #
# The current version of the core CIF dictionary is obtainable from          #
# ftp://ftp.iucr.org/pub/cif_core.dic. The current version number is 2.4.    #
#                                                                            #
# Software is freely available for graphical display of the structure(s) in  #
# this CIF.  For information consult the CIF home page http://www.iucr.org/  #
# cif/home.html                                                              #
#                                                                            #
# This file may be used for bona fide research purposes within the           #
# scientific community so long as proper attribution is given to the journal # 
# article from which it was obtained.                                        #
#                                                                            #
##############################################################################
                                             
data_I
_audit_creation_method     SHELXL-97
_chemical_name_systematic
;
[(Methylcarbamothioyl)disulfanyl]methyl <i>N</i>-methylcarbamodithioate
;
_chemical_name_common     ?
_chemical_formula_moiety     'C5 H10 S5 N2'
_chemical_formula_sum     'C5 H10 N2 S5'
_chemical_formula_iupac     'C5 H10 N2 S5'
_chemical_formula_weight     258.45
_chemical_melting_point     ?
_symmetry_cell_setting     triclinic
_symmetry_space_group_name_H-M     'P -1'
loop_
    _symmetry_equiv_pos_as_xyz
    'x, y, z'
    '-x, -y, -z'
_cell_length_a     7.1880(10)
_cell_length_b     7.884(2)
_cell_length_c     10.219(2)
_cell_angle_alpha     101.23(3)
_cell_angle_beta     96.85(3)
_cell_angle_gamma     102.74(3)
_cell_volume     546.0(2)
_cell_formula_units_Z     2
_cell_measurement_reflns_used     ?
_cell_measurement_theta_min     ?
_cell_measurement_theta_max     ?
_cell_measurement_temperature     293(2)
_exptl_crystal_description     needle
_exptl_crystal_colour     yellow
_exptl_crystal_size_max     0.30
_exptl_crystal_size_mid     0.11
_exptl_crystal_size_min     0.10
_exptl_crystal_density_diffrn     1.572
_exptl_crystal_density_meas     ?
_exptl_crystal_density_method     'not measured'
_exptl_crystal_F_000     268
_exptl_absorpt_coefficient_mu     1.012
_exptl_absorpt_correction_type     none
_exptl_absorpt_process_details     ?
_exptl_absorpt_correction_T_min     ?
_exptl_absorpt_correction_T_max     ?
_exptl_special_details     ?
_diffrn_ambient_temperature     293(2)
_diffrn_radiation_type     MoK\a
_diffrn_radiation_wavelength     0.71073
_diffrn_radiation_source     'fine-focus sealed tube'
_diffrn_radiation_monochromator     graphite
_diffrn_measurement_device_type     'Stoe IPDS'
_diffrn_measurement_method     \w
_diffrn_detector_area_resol_mean     ?
_diffrn_reflns_number     4080
_diffrn_reflns_av_R_equivalents     0.1008
_diffrn_reflns_av_sigmaI/netI     0.0937
_diffrn_reflns_theta_min     4.10
_diffrn_reflns_theta_max     26.37
_diffrn_reflns_theta_full     25.00
_diffrn_measured_fraction_theta_max     0.931
_diffrn_measured_fraction_theta_full     0.93
_diffrn_reflns_limit_h_min     -8
_diffrn_reflns_limit_h_max     8
_diffrn_reflns_limit_k_min     -9
_diffrn_reflns_limit_k_max     9
_diffrn_reflns_limit_l_min     -12
_diffrn_reflns_limit_l_max     12
_diffrn_standards_number     ?
_diffrn_standards_interval_count     ?
_diffrn_standards_interval_time     ?
_diffrn_standards_decay_%     ?
_refine_special_details
;
Refinement of <i>F</i>^2^ against ALL reflections. The weighted <i>R</i>-factor
<i>wR</i> and goodness of fit <i>S</i> are based on <i>F</i>^2^, conventional
<i>R</i>-factors <i>R</i> are based on <i>F</i>, with <i>F</i> set to zero for
negative <i>F</i>^2^. The threshold expression of <i>F</i>^2^ >
\s(<i>F</i>^2^) is used only for calculating <i>R</i>-factors(gt) <i>etc</i>.
and is not relevant to the choice of reflections for refinement.
<i>R</i>-factors based on <i>F</i>^2^ are statistically about twice as large
as those based on <i>F</i>, and <i>R</i>- factors based on ALL data will be
even larger.
;
_reflns_number_total     2077
_reflns_number_gt     1924
_reflns_threshold_expression     I>2\s(I)
_refine_ls_structure_factor_coef     Fsqd
_refine_ls_matrix_type     full
_refine_ls_R_factor_all     0.0424
_refine_ls_R_factor_gt     0.0400
_refine_ls_wR_factor_gt     0.1008
_refine_ls_wR_factor_ref     0.1027
_refine_ls_goodness_of_fit_ref     1.145
_refine_ls_restrained_S_all     1.145
_refine_ls_number_reflns     2077
_refine_ls_number_parameters     111
_refine_ls_number_restraints     0
_refine_ls_hydrogen_treatment     constr
_refine_ls_weighting_scheme     calc
_refine_ls_weighting_details
         'calc w=1/[\s^2^(Fo^2^)+(0.0496P)^2^+0.0335P] where P=(Fo^2^+2Fc^2^)/3'
_atom_sites_solution_hydrogens     geom
_atom_sites_solution_primary     direct
_atom_sites_solution_secondary     difmap
_refine_ls_shift/su_max     0.001
_refine_ls_shift/su_mean     0.000
_refine_diff_density_max     0.529
_refine_diff_density_min     -0.372
_refine_ls_extinction_method     none
_refine_ls_extinction_coef     ?
loop_
    _atom_type_symbol
    _atom_type_description
    _atom_type_scat_dispersion_real
    _atom_type_scat_dispersion_imag
    _atom_type_scat_source
    'C' 'C' 0.0033 0.0016
                         'International Tables Vol C Tables 4.2.6.8 and 6.1.1.4'
    'H' 'H' 0.0000 0.0000
                         'International Tables Vol C Tables 4.2.6.8 and 6.1.1.4'
    'N' 'N' 0.0061 0.0033
                         'International Tables Vol C Tables 4.2.6.8 and 6.1.1.4'
    'S' 'S' 0.1246 0.1234
                         'International Tables Vol C Tables 4.2.6.8 and 6.1.1.4'
_computing_data_collection     'X-AREA (Stoe & Cie, 2002)'
_computing_cell_refinement     'X-RED32 (Stoe & Cie, 2002)'
_computing_data_reduction     'X-RED32 (Stoe & Cie, 2002)'
_computing_structure_solution     'SHELXS97 (Sheldrick, 2008)'
_computing_structure_refinement     'SHELXL97 (Sheldrick, 2008)'
_computing_molecular_graphics     'DIAMOND (Brandenburg, 2007)'
_computing_publication_material     'enCIFer (Allen <i>et al.</i>, 2004)'
loop_
    _atom_site_type_symbol
    _atom_site_label
    _atom_site_fract_x
    _atom_site_fract_y
    _atom_site_fract_z
    _atom_site_U_iso_or_equiv
    _atom_site_adp_type
    _atom_site_calc_flag
    _atom_site_refinement_flags
    _atom_site_occupancy
    _atom_site_disorder_assembly
    _atom_site_disorder_group
    S S1 0.24777(9) 0.73176(9) 0.11879(5) 0.04736(19) Uani d . 1 . .
    S S2 0.39011(7) 0.69015(8) 0.38202(5) 0.03952(18) Uani d . 1 . .
    S S3 0.28393(7) 0.64232(7) 0.55098(5) 0.03611(17) Uani d . 1 . .
    S S4 0.22813(8) 0.85040(8) 0.80525(5) 0.04221(18) Uani d . 1 . .
    S S5 -0.14480(9) 0.82971(9) 0.62019(6) 0.04559(19) Uani d . 1 . .
    N N1 0.0187(3) 0.6694(2) 0.30088(18) 0.0370(4) Uani d . 1 . .
    H H1 0.0090 0.6510 0.3803 0.044 Uiso calc R 1 . .
    N N2 -0.1092(3) 0.7742(3) 0.86906(19) 0.0440(5) Uani d . 1 . .
    H H2 -0.0358 0.7639 0.9384 0.053 Uiso calc R 1 . .
    C C1 -0.1562(3) 0.6703(4) 0.2139(3) 0.0485(6) Uani d . 1 . .
    H H1A -0.1370 0.7799 0.1837 0.073 Uiso calc R 1 . .
    H H1B -0.2619 0.6604 0.2634 0.073 Uiso calc R 1 . .
    H H1C -0.1851 0.5713 0.1369 0.073 Uiso calc R 1 . .
    C C2 0.1897(3) 0.6948(3) 0.26569(19) 0.0333(4) Uani d . 1 . .
    C C3 0.3067(3) 0.8671(3) 0.6478(2) 0.0390(5) Uani d . 1 . .
    H H3A 0.4402 0.9359 0.6636 0.047 Uiso calc R 1 . .
    H H3B 0.2275 0.9267 0.5983 0.047 Uiso calc R 1 . .
    C C4 -0.0280(3) 0.8118(3) 0.7646(2) 0.0346(4) Uani d . 1 . .
    C C5 -0.3151(3) 0.7494(4) 0.8732(3) 0.0488(6) Uani d . 1 . .
    H H5A -0.3432 0.8638 0.8978 0.073 Uiso calc R 1 . .
    H H5B -0.3498 0.6812 0.9388 0.073 Uiso calc R 1 . .
    H H5C -0.3881 0.6867 0.7856 0.073 Uiso calc R 1 . .
loop_
    _atom_site_aniso_label
    _atom_site_aniso_U_11
    _atom_site_aniso_U_22
    _atom_site_aniso_U_33
    _atom_site_aniso_U_12
    _atom_site_aniso_U_13
    _atom_site_aniso_U_23
    S1 0.0507(4) 0.0674(4) 0.0306(3) 0.0158(3) 0.0153(2) 0.0206(3)
    S2 0.0326(3) 0.0578(4) 0.0331(3) 0.0132(2) 0.0107(2) 0.0168(3)
    S3 0.0393(3) 0.0427(3) 0.0300(3) 0.0103(2) 0.0079(2) 0.0157(2)
    S4 0.0366(3) 0.0623(4) 0.0270(3) 0.0115(3) 0.0030(2) 0.0107(3)
    S5 0.0446(3) 0.0627(4) 0.0328(3) 0.0181(3) 0.0012(2) 0.0168(3)
    N1 0.0357(9) 0.0483(10) 0.0304(8) 0.0113(8) 0.0081(7) 0.0145(8)
    N2 0.0385(10) 0.0645(12) 0.0333(9) 0.0154(9) 0.0056(8) 0.0187(9)
    C1 0.0379(13) 0.0657(15) 0.0452(12) 0.0161(11) 0.0032(10) 0.0193(12)
    C2 0.0388(11) 0.0358(9) 0.0276(9) 0.0105(8) 0.0077(8) 0.0104(8)
    C3 0.0413(11) 0.0417(11) 0.0331(10) 0.0045(9) 0.0093(9) 0.0116(9)
    C4 0.0385(11) 0.0382(10) 0.0290(9) 0.0136(8) 0.0061(8) 0.0073(8)
    C5 0.0395(13) 0.0686(16) 0.0417(12) 0.0180(12) 0.0101(10) 0.0137(12)
_geom_special_details
;
All e.s.d.'s (except the e.s.d. in the dihedral angle between two l.s. planes)
are estimated using the full covariance matrix. The cell e.s.d.'s are taken
into account individually in the estimation of e.s.d.'s in distances, angles
and torsion angles; correlations between e.s.d.'s in cell parameters are only
used when they are defined by crystal symmetry. An approximate (isotropic)
treatment of cell e.s.d.'s is used for estimating e.s.d.'s involving l.s.
planes.
;
loop_
    _geom_bond_atom_site_label_1
    _geom_bond_atom_site_label_2
    _geom_bond_site_symmetry_2
    _geom_bond_distance
    _geom_bond_publ_flag
    S1 C2 . 1.6671(18) ?
    S2 C2 . 1.767(2) ?
    S2 S3 . 2.0364(8) ?
    S3 C3 . 1.816(2) ?
    S4 C4 . 1.782(2) ?
    S4 C3 . 1.787(2) ?
    S5 C4 . 1.655(2) ?
    N1 C2 . 1.306(3) ?
    N1 C1 . 1.453(3) ?
    N1 H1 . 0.8600 ?
    N2 C4 . 1.328(3) ?
    N2 C5 . 1.456(3) ?
    N2 H2 . 0.8600 ?
    C1 H1A . 0.9600 ?
    C1 H1B . 0.9600 ?
    C1 H1C . 0.9600 ?
    C3 H3A . 0.9700 ?
    C3 H3B . 0.9700 ?
    C5 H5A . 0.9600 ?
    C5 H5B . 0.9600 ?
    C5 H5C . 0.9600 ?
loop_
    _geom_angle_atom_site_label_1
    _geom_angle_atom_site_label_2
    _geom_angle_atom_site_label_3
    _geom_angle_site_symmetry_1
    _geom_angle_site_symmetry_3
    _geom_angle
    _geom_angle_publ_flag
    C2 S2 S3 . . 105.99(7) ?
    C3 S3 S2 . . 101.85(7) ?
    C4 S4 C3 . . 103.25(10) ?
    C2 N1 C1 . . 123.90(17) ?
    C2 N1 H1 . . 118.0 ?
    C1 N1 H1 . . 118.0 ?
    C4 N2 C5 . . 123.93(18) ?
    C4 N2 H2 . . 118.0 ?
    C5 N2 H2 . . 118.0 ?
    N1 C1 H1A . . 109.5 ?
    N1 C1 H1B . . 109.5 ?
    H1A C1 H1B . . 109.5 ?
    N1 C1 H1C . . 109.5 ?
    H1A C1 H1C . . 109.5 ?
    H1B C1 H1C . . 109.5 ?
    N1 C2 S1 . . 127.70(16) ?
    N1 C2 S2 . . 119.06(14) ?
    S1 C2 S2 . . 113.24(12) ?
    S4 C3 S3 . . 107.88(10) ?
    S4 C3 H3A . . 110.1 ?
    S3 C3 H3A . . 110.1 ?
    S4 C3 H3B . . 110.1 ?
    S3 C3 H3B . . 110.1 ?
    H3A C3 H3B . . 108.4 ?
    N2 C4 S5 . . 125.43(17) ?
    N2 C4 S4 . . 109.93(14) ?
    S5 C4 S4 . . 124.59(12) ?
    N2 C5 H5A . . 109.5 ?
    N2 C5 H5B . . 109.5 ?
    H5A C5 H5B . . 109.5 ?
    N2 C5 H5C . . 109.5 ?
    H5A C5 H5C . . 109.5 ?
    H5B C5 H5C . . 109.5 ?
loop_
    _geom_torsion_atom_site_label_1
    _geom_torsion_atom_site_label_2
    _geom_torsion_atom_site_label_3
    _geom_torsion_atom_site_label_4
    _geom_torsion_site_symmetry_1
    _geom_torsion_site_symmetry_2
    _geom_torsion_site_symmetry_3
    _geom_torsion_site_symmetry_4
    _geom_torsion
    _geom_torsion_publ_flag
    C2 S2 S3 C3 . . . . -90.13(11) ?
    C1 N1 C2 S1 . . . . -0.4(3) ?
    C1 N1 C2 S2 . . . . 179.97(18) ?
    S3 S2 C2 N1 . . . . -0.01(19) ?
    S3 S2 C2 S1 . . . . -179.71(9) ?
    C4 S4 C3 S3 . . . . -83.86(14) ?
    S2 S3 C3 S4 . . . . -177.57(9) ?
    C5 N2 C4 S5 . . . . -2.4(3) ?
    C5 N2 C4 S4 . . . . 175.1(2) ?
    C3 S4 C4 N2 . . . . 172.23(16) ?
    C3 S4 C4 S5 . . . . -10.31(17) ?
loop_
    _geom_hbond_atom_site_label_D
    _geom_hbond_atom_site_label_H
    _geom_hbond_atom_site_label_A
    _geom_hbond_site_symmetry_A
    _geom_hbond_distance_DH
    _geom_hbond_distance_HA
    _geom_hbond_distance_DA
    _geom_hbond_angle_DHA
    N1 H1 S3 . 0.86 2.50 3.073(2) 125.0
    N1 H1 S3 2_566 0.86 3.02 3.595(2) 126.5
    N2 H2 S1 1_556 0.86 2.67 3.515(2) 167.8
data_global
_journal_data_validation_number     ?
_journal_date_recd_electronic     2010-08-19
_journal_date_accepted     2010-09-25
_journal_name_full     'Acta Crystallographica, Section E'
_journal_year     2010
_journal_volume     66
_journal_issue     10
_journal_page_first     o2671
_journal_page_last     o2671
_journal_paper_category     QO
_journal_coeditor_code     OM2358
_publ_contact_author_name     'Khan, Hizbullah'
_publ_contact_author_address
;
Department of Chemistry, Quaid-i-Azam University
Islamabad, Pakistan
;
_publ_contact_author_email     hizbmarwat@yahoo.com
_publ_contact_author_fax     '9251 90642241'
_publ_contact_author_phone     '9251 9064 2204'
_publ_section_title
;
[(Methylcarbamothioyl)disulfanyl]methyl <i>N</i>-methylcarbamodithioate
;
loop_
    _publ_author_name
    _publ_author_address
    'Khan, Hizbullah'
;
 Department of Chemistry
 Quaid-i-Azam University,
 Islamabad, Pakistan
;
    'Aziz, Muhammad'
;
 Department of Chemistry, University of Science and Technology,
 Mirpur AJK
 Pakistan
;
    'Neuhausen, Christine'
;
 Laboratoire de Cristallographie,
 Ecole Polytechnique F\'ed\'erale de Lausanne,
 Switzerland
;
    'Murtaza, Ghulam'
;
Department of Chemistry
Quaid-i-Azam University,
Islamabad, Pakistan
;
    'Shaheen, Farkhanda'
;
Department of Chemistry
Quaid-i-Azam University,
Islamabad, Pakistan
;
