# Supplementary material for: [(Methyl­carbamothio­yl)disulfan­yl]methyl N-methyl­carbamodithio­ate
Source: Acta Crystallogr Sect E Struct Rep Online. 2010 Sep 30;66(Pt 10):o2671. doi: 10.1107/S160053681003833X (PMC2983331; doi:10.1107/S160053681003833X)
Supplement: Supplementary file 2 [file e-66-o2671-Isup2.hkl]

# 
# h,k,l, Fc-squared, Fo-squared, sigma(Fo-squared) and status flag 
# 
data_I
_shelx_title ' 135new in P-1' 
_shelx_refln_list_code          4 
_shelx_F_calc_maximum      112.15 
_exptl_crystal_F_000       268.00 
_reflns_d_resolution_high  0.8000 
 
loop_ 
 _symmetry_equiv_pos_as_xyz 
 'x, y, z' 
 '-x, -y, -z' 
 
_cell_length_a     7.1880 
_cell_length_b     7.8840 
_cell_length_c    10.2188 
_cell_angle_alpha 101.226 
_cell_angle_beta   96.850 
_cell_angle_gamma 102.738 
 
_shelx_F_squared_multiplier     1.000 
 
loop_ 
 _refln_index_h 
 _refln_index_k 
 _refln_index_l 
 _refln_F_squared_calc 
 _refln_F_squared_meas 
 _refln_F_squared_sigma 
 _refln_observed_status 
   2   0   0     5217.11     6907.13   1790.82 o 
   3   0   0       23.51       30.06      2.43 o 
   4   0   0       99.38      103.85      9.90 o 
   5   0   0       67.19       67.67      8.60 o 
   6   0   0       60.43       71.53     11.28 o 
   7   0   0       81.59       87.10     16.96 o 
   8   0   0       98.26      102.30     26.45 o 
  -8   1   0        0.12       -0.29      1.62 o 
  -7   1   0      115.37      125.36     25.97 o 
  -6   1   0      235.54      249.20     30.35 o 
  -5   1   0      994.77     1029.13    101.84 o 
  -4   1   0        5.44       11.99      1.30 o 
  -3   1   0      829.17      826.38     89.26 o 
  -2   1   0     2482.85     2225.89    151.91 o 
   1   1   0     4177.87     5603.87    924.26 o 
   2   1   0     2562.84     3671.05    958.26 o 
   3   1   0     3185.31     3277.22    141.60 o 
   4   1   0       12.02       25.29      9.25 o 
   5   1   0      801.19      794.93     52.66 o 
   6   1   0      238.00      225.08     19.39 o 
   7   1   0      274.81      296.46     39.36 o 
   8   1   0        0.41        0.97      0.80 o 
  -8   2   0       54.59       54.84     14.53 o 
  -7   2   0       35.40       29.62      5.27 o 
  -6   2   0        7.09        5.69      0.66 o 
  -5   2   0      225.29      215.60     26.53 o 
  -4   2   0      100.06      106.22      5.36 o 
  -3   2   0      385.97      379.50     45.20 o 
  -2   2   0      774.27      707.15     39.68 o 
  -1   2   0       66.71       72.58      1.13 o 
   0   2   0    12578.50    13263.38     16.72 o 
   1   2   0     1337.41     1273.65     10.47 o 
   2   2   0      686.64      748.94     53.64 o 
   3   2   0      312.03      332.99      3.81 o 
   4   2   0       64.31       66.37      0.97 o 
   5   2   0        0.36        0.42      0.74 o 
   6   2   0      116.01       97.81      5.19 o 
   7   2   0        1.45        1.79      0.80 o 
  -8   3   0        0.21        0.32      0.80 o 
  -7   3   0        6.51        7.57      2.60 o 
  -6   3   0       24.11       31.62      5.60 o 
  -5   3   0       76.55       81.36     11.12 o 
  -4   3   0      134.48      133.07     15.26 o 
  -3   3   0      645.36      593.78     52.91 o 
  -2   3   0       14.34       17.08      2.03 o 
  -1   3   0      932.93      838.53     49.74 o 
   0   3   0      148.02      115.31      3.08 o 
   1   3   0      318.09      254.72      1.72 o 
   2   3   0       35.15       34.17      3.73 o 
   3   3   0      467.33      471.49     20.53 o 
   4   3   0      108.84      104.96      3.25 o 
   5   3   0        0.11        0.49      0.85 o 
   6   3   0       92.79       83.48      1.79 o 
   7   3   0       59.15       52.65      2.35 o 
  -8   4   0      116.58      113.90     25.24 o 
  -7   4   0        2.01        2.20      0.62 o 
  -6   4   0       17.94       18.06      2.60 o 
  -5   4   0       45.32       56.42     17.04 o 
  -4   4   0       34.57       34.61      3.57 o 
  -3   4   0      345.29      315.25     18.18 o 
  -2   4   0      133.17      132.80      9.58 o 
  -1   4   0      924.54      920.99     11.36 o 
   0   4   0      331.40      298.34      3.16 o 
   1   4   0      508.06      498.69      2.12 o 
   2   4   0      104.20      106.79      1.95 o 
   3   4   0       89.36       92.17      6.00 o 
   4   4   0       24.11       24.03      1.03 o 
   5   4   0        0.72        1.83      0.78 o 
   6   4   0        0.79        0.88      0.85 o 
  -8   5   0       14.30       12.20      3.57 o 
  -7   5   0       16.82       13.62      4.38 o 
  -6   5   0       55.80       47.18     10.71 o 
  -5   5   0       12.98       13.22      0.66 o 
  -4   5   0      146.96      129.49     14.69 o 
  -3   5   0      280.07      271.28     25.89 o 
  -2   5   0      101.42      101.30      8.28 o 
  -1   5   0      744.13      634.08     44.39 o 
   0   5   0      107.29       93.91      6.90 o 
   1   5   0        1.91        3.66      0.92 o 
   2   5   0      221.64      229.81     19.72 o 
   3   5   0       15.85       19.78      4.06 o 
   4   5   0       37.52       37.33      1.62 o 
   5   5   0      149.71      143.96      1.61 o 
   6   5   0        4.62        5.36      1.09 o 
  -8   6   0        1.80       -0.16      0.81 o 
  -7   6   0        0.41        1.14      0.46 o 
  -6   6   0      230.54      213.24     40.74 o 
  -5   6   0       75.01       78.59      9.58 o 
  -4   6   0      154.18      159.86     18.58 o 
  -3   6   0        2.88        2.42      0.66 o 
  -2   6   0        1.11        1.38      0.80 o 
  -1   6   0      292.00      310.81     18.26 o 
   0   6   0      527.12      486.06     32.38 o 
   1   6   0       29.39       30.59      0.92 o 
   2   6   0       19.64       17.05      2.11 o 
   3   6   0       10.40       11.43      2.52 o 
   4   6   0       11.89       12.09      1.15 o 
   5   6   0        9.45        9.78      1.71 o 
  -7   7   0       17.61       14.49      3.33 o 
  -6   7   0      102.35       98.09     17.85 o 
  -5   7   0       82.48       81.59      9.58 o 
  -4   7   0        0.85        1.46      0.46 o 
  -3   7   0      127.09      121.51     16.80 o 
  -2   7   0       16.32       14.61      0.57 o 
  -1   7   0        0.01        0.07      0.56 o 
   0   7   0       24.72       26.53      2.76 o 
   1   7   0        7.11        7.87      1.05 o 
   2   7   0      102.51      115.13      8.52 o 
   3   7   0        3.40        3.73      1.09 o 
  -6   8   0       90.30       83.46     15.99 o 
  -5   8   0      182.19      179.94     33.19 o 
  -4   8   0      186.76      185.84     18.91 o 
  -3   8   0       40.14       42.42      3.08 o 
  -2   8   0       96.64       95.34     14.04 o 
  -1   8   0       18.33       16.59      1.38 o 
   0   8   0        2.20        1.87      0.69 o 
   1   8   0        0.20        0.24      0.85 o 
   2   8   0       31.16       39.45      3.16 o 
   3   8   0        0.26        0.49      1.49 o 
  -5   9   0       36.21       29.65      4.71 o 
  -4   9   0       32.07       33.23      4.38 o 
  -3   9   0      132.84      140.74     15.09 o 
  -2   9   0        4.28        4.89      0.80 o 
  -1   9   0       37.51       41.56      5.19 o 
   0   9   0        3.22        3.86      0.90 o 
   1   9   0       11.39       12.07      0.97 o 
  -1  -9   1       15.00       15.30      0.92 o 
   0  -9   1       15.78       15.75      0.89 o 
   1  -9   1       10.23       11.57      1.22 o 
   2  -9   1        1.02        1.11      0.66 o 
   3  -9   1       55.38       57.79      7.87 o 
   4  -9   1        0.35       -0.41      0.81 o 
   5  -9   1        1.63        1.74      0.73 o 
  -3  -8   1       53.61       61.41      8.84 o 
  -2  -8   1       12.83       12.95      0.90 o 
  -1  -8   1       25.06       25.00      0.80 o 
   0  -8   1       32.34       31.35      2.27 o 
   1  -8   1        0.87        1.43      0.56 o 
   2  -8   1        1.53        2.08      0.56 o 
   3  -8   1        5.49        5.68      0.97 o 
   4  -8   1       63.54       64.90      7.14 o 
   5  -8   1       28.05       29.12      3.73 o 
   6  -8   1       76.24       63.65     12.90 o 
  -4  -7   1       81.30       83.69      8.36 o 
  -3  -7   1        0.01        0.17      0.85 o 
  -2  -7   1       46.53       45.96      4.46 o 
  -1  -7   1       16.73       17.08      0.81 o 
   0  -7   1       32.54       27.82      0.66 o 
   1  -7   1        1.71        2.11      1.30 o 
   2  -7   1      347.38      354.99     20.61 o 
   3  -7   1        2.50        1.70      0.66 o 
   4  -7   1      295.26      284.16     42.11 o 
   5  -7   1        1.30        0.78      0.62 o 
   6  -7   1       14.27       14.97      1.62 o 
   7  -7   1        0.16        0.37      1.22 o 
  -5  -6   1       20.71       23.69      1.62 o 
  -4  -6   1       26.55       33.09      4.95 o 
  -3  -6   1      333.50      349.54     55.42 o 
  -2  -6   1       29.22       33.59      2.84 o 
  -1  -6   1      158.15      147.36      1.15 o 
   0  -6   1       98.51       92.54      1.62 o 
   1  -6   1      239.95      237.08      9.49 o 
   2  -6   1      137.41      130.03      5.36 o 
   3  -6   1      941.17      818.16     76.93 o 
   4  -6   1       49.95       57.53     15.01 o 
   5  -6   1      529.13      492.79     62.97 o 
   6  -6   1       71.37       66.67      8.36 o 
   7  -6   1       64.91       58.50     12.66 o 
   8  -6   1       51.92       51.19     11.36 o 
  -6  -5   1       12.06       11.22      0.97 o 
  -5  -5   1       71.35       75.07      3.00 o 
  -4  -5   1       14.20       16.37      1.46 o 
  -3  -5   1        1.56        2.03      0.80 o 
  -2  -5   1      508.11      481.47     54.61 o 
  -1  -5   1        3.45        3.79      0.74 o 
   0  -5   1      268.58      246.24      3.08 o 
   1  -5   1      143.33      130.72     10.06 o 
   2  -5   1     1274.65     1178.98     29.38 o 
   3  -5   1      566.96      509.67     30.27 o 
   4  -5   1     1117.69     1118.73    132.19 o 
   5  -5   1        0.89        1.69      0.66 o 
   6  -5   1      200.99      192.99     36.27 o 
   7  -5   1       26.46       28.62      6.57 o 
   8  -5   1       52.39       55.34      9.66 o 
  -7  -4   1       16.94       15.89      1.05 o 
  -6  -4   1        3.35        3.33      0.85 o 
  -5  -4   1       56.43       55.60      1.01 o 
  -4  -4   1      152.53      163.08     11.93 o 
  -3  -4   1      115.58      124.15     13.71 o 
  -2  -4   1       96.66      105.69      6.33 o 
  -1  -4   1        0.25        0.37      0.74 o 
   0  -4   1      242.00      236.31      1.38 o 
   1  -4   1      661.50      638.62      1.78 o 
   2  -4   1      262.51      246.45      6.17 o 
   3  -4   1     1941.49     1865.60    171.06 o 
   4  -4   1       12.56       15.91      0.80 o 
   5  -4   1     2234.16     2144.05    316.39 o 
   6  -4   1        9.17        8.96      3.16 o 
   7  -4   1       95.96      105.02      6.00 o 
   8  -4   1       25.22       23.55      5.03 o 
  -7  -3   1       28.93       25.37      1.62 o 
  -6  -3   1      315.48      283.34     16.88 o 
  -5  -3   1       23.25       24.31      1.05 o 
  -4  -3   1       49.92       51.61      2.03 o 
  -3  -3   1      101.26      139.19     15.58 o 
  -2  -3   1      937.30      965.85     74.65 o 
  -1  -3   1       57.14       60.48      1.22 o 
   0  -3   1        0.37        1.73      0.66 o 
   1  -3   1        7.31        8.22      1.22 o 
   2  -3   1       20.72       26.94      3.57 o 
   3  -3   1     1081.94      926.34    101.11 o 
   4  -3   1      137.36      127.73     17.28 o 
   5  -3   1        1.30        2.84      0.80 o 
   6  -3   1      456.68      430.47     54.45 o 
   7  -3   1       43.33       42.98      6.57 o 
   8  -3   1      107.73      119.74     27.83 o 
  -8  -2   1       50.72       46.33      3.81 o 
  -7  -2   1        0.94        0.47      0.74 o 
  -6  -2   1        2.16        2.51      0.74 o 
  -5  -2   1      315.63      307.13      1.43 o 
  -4  -2   1      201.85      191.74      7.38 o 
  -3  -2   1      297.02      308.76      9.09 o 
  -2  -2   1        3.90        5.48      0.81 o 
  -1  -2   1      364.33      310.31      9.41 o 
   0  -2   1     5972.90    12462.14     14.28 o 
   1  -2   1      153.88      148.90     13.06 o 
   2  -2   1        7.58        8.07      0.78 o 
   3  -2   1        4.13        6.73      0.66 o 
   4  -2   1      169.79      147.62     22.32 o 
   5  -2   1      670.71      624.14    102.16 o 
   6  -2   1      138.79      134.85     18.01 o 
   7  -2   1       11.36       13.91      0.80 o 
   8  -2   1        5.63        7.13      2.27 o 
  -8  -1   1       10.73       15.94      4.87 o 
  -7  -1   1       21.10       22.65      3.33 o 
  -6  -1   1       89.99       93.70      6.74 o 
  -5  -1   1      327.93      340.35     13.23 o 
  -4  -1   1       10.51       13.20      0.66 o 
  -3  -1   1        0.33        2.52      0.80 o 
  -2  -1   1      975.08     1121.40     13.47 o 
  -1  -1   1      424.33      411.91      3.41 o 
   2  -1   1     4743.16     4210.08    123.18 o 
   3  -1   1      323.39      306.49     31.48 o 
   4  -1   1      512.55      512.49     56.07 o 
   5  -1   1       83.14       95.09     13.96 o 
   6  -1   1       35.67       33.33      6.41 o 
   7  -1   1        2.68        3.93      1.38 o 
   8  -1   1        0.00        0.38      0.66 o 
  -8   0   1       50.06       60.38     13.96 o 
  -7   0   1      216.17      239.38     44.06 o 
  -6   0   1        4.54        4.26      0.81 o 
  -5   0   1       49.76       56.61      8.93 o 
  -4   0   1      349.28      370.69     23.94 o 
  -3   0   1      520.54      563.22      7.14 o 
  -2   0   1        1.42        2.60      0.69 o 
   2   0   1       92.28       97.36      5.52 o 
   3   0   1     1859.97     2157.09    454.99 o 
   4   0   1      245.13      225.75     23.45 o 
   5   0   1      104.68      118.80     17.28 o 
   6   0   1       67.00       81.99     16.07 o 
   7   0   1       95.73      113.43     17.12 o 
   8   0   1       55.23       62.26     13.88 o 
  -8   1   1      180.91      208.70     45.44 o 
  -7   1   1        7.78        9.86      1.87 o 
  -6   1   1      440.01      457.07     70.68 o 
  -5   1   1       16.84       22.05      2.84 o 
  -4   1   1      854.25      896.12     57.86 o 
  -3   1   1     2045.33     1895.21    106.55 o 
  -2   1   1      345.50      346.27      8.84 o 
  -1   1   1      500.66      514.95     26.94 o 
   2   1   1      622.87      602.96     38.22 o 
   3   1   1       25.97       34.31      1.01 o 
   4   1   1      175.78      175.72      6.98 o 
   5   1   1      502.09      512.75     51.28 o 
   6   1   1        4.67        6.19      0.89 o 
   7   1   1       16.40       18.76      2.52 o 
   8   1   1       30.75       32.45      7.22 o 
  -8   2   1      328.11      348.11     86.99 o 
  -7   2   1      181.95      206.90     35.22 o 
  -6   2   1       28.44       34.69      4.38 o 
  -5   2   1       79.87       80.67      0.81 o 
  -4   2   1      282.38      303.30     32.13 o 
  -3   2   1       18.74       15.50      1.95 o 
  -2   2   1      933.48      878.34     67.11 o 
  -1   2   1    10933.61    12905.20   3412.77 o 
   0   2   1     6724.07     6422.21    177.47 o 
   1   2   1     1375.51     1258.96    115.07 o 
   2   2   1      497.32      484.43     19.80 o 
   3   2   1      199.40      198.02      9.17 o 
   4   2   1      195.87      192.98      1.48 o 
   5   2   1       89.80       82.07      1.09 o 
   6   2   1        5.81        5.86      0.80 o 
   7   2   1        1.90        1.38      0.80 o 
  -8   3   1       87.05       92.42     14.85 o 
  -7   3   1       31.22       30.41      7.95 o 
  -6   3   1     1001.27      975.93    180.96 o 
  -5   3   1      144.75      139.46     15.50 o 
  -4   3   1      589.78      559.33     93.72 o 
  -3   3   1     2819.56     2813.37    259.67 o 
  -2   3   1       12.35       14.44      2.52 o 
  -1   3   1     2299.87     2128.70    182.58 o 
   0   3   1     1414.97     1320.80     67.19 o 
   1   3   1        9.01        9.00      1.95 o 
   2   3   1     1238.50     1208.43    200.19 o 
   3   3   1       85.29       82.96      3.08 o 
   4   3   1      103.63      100.08      1.54 o 
   5   3   1      429.56      397.54     19.56 o 
   6   3   1        7.40        9.05      0.85 o 
   7   3   1       31.70       27.75      0.92 o 
  -8   4   1      125.22      123.20     31.48 o 
  -7   4   1        4.91        3.67      1.22 o 
  -6   4   1        0.03        1.42      0.62 o 
  -5   4   1       29.92       28.33      3.41 o 
  -4   4   1        2.06        1.42      0.51 o 
  -3   4   1      100.66       96.68      7.87 o 
  -2   4   1      951.68      892.96     55.18 o 
  -1   4   1     3852.82     3569.53    154.50 o 
   0   4   1     4974.01     4669.33      8.28 o 
   1   4   1      734.40      661.90     16.07 o 
   2   4   1      161.31      175.64     27.35 o 
   3   4   1      119.07      112.65      9.17 o 
   4   4   1       23.17       22.13      1.32 o 
   5   4   1        3.79        4.72      1.09 o 
   6   4   1        1.77        1.32      1.01 o 
  -8   5   1        1.39        1.16      0.66 o 
  -7   5   1       13.21       10.65      2.03 o 
  -6   5   1      183.28      187.29     32.13 o 
  -5   5   1       56.99       53.70     12.90 o 
  -4   5   1        0.59        0.73      0.69 o 
  -3   5   1      202.74      208.43     15.01 o 
  -2   5   1      195.00      183.24      2.19 o 
  -1   5   1      335.12      309.31     37.41 o 
   0   5   1      228.27      220.55     15.26 o 
   1   5   1       69.20       62.40      1.20 o 
   2   5   1      744.78      790.81     87.72 o 
  -8   6   1        0.12        1.22      0.57 o 
  -7   6   1       44.38       45.68      9.25 o 
  -6   6   1        3.99        9.36      4.95 o 
  -5   6   1        0.64       -0.37      0.74 o 
  -4   6   1       74.11       79.18      9.01 o 
  -3   6   1        0.65        2.76      0.57 o 
  -2   6   1      112.89      104.89     14.53 o 
  -1   6   1        0.02        2.80      1.38 o 
   0   6   1      676.54      624.55     68.89 o 
   1   6   1        1.48        2.22      0.85 o 
   2   6   1        0.77        2.03      1.03 o 
  -7   7   1       11.19        9.58      2.11 o 
  -6   7   1        0.61       -0.49      0.97 o 
  -5   7   1        0.09        0.13      0.51 o 
  -4   7   1       26.30       25.49      2.52 o 
  -3   7   1       78.07       74.59      9.41 o 
  -2   7   1      237.20      243.46     16.72 o 
  -1   7   1        6.11        6.32      1.30 o 
   0   7   1       37.84       39.51      4.30 o 
   1   7   1       25.79       27.12      0.97 o 
   2   7   1        0.16        0.57      1.26 o 
  -6   8   1        7.10        7.73      1.38 o 
  -5   8   1        0.75        0.92      0.66 o 
  -4   8   1       21.31       20.24      1.70 o 
  -3   8   1        5.21        7.32      0.80 o 
  -2   8   1        0.00        0.30      0.74 o 
  -1   8   1      237.85      243.93     32.13 o 
   0   8   1        0.25        0.44      0.85 o 
   1   8   1       74.55       82.27      1.22 o 
   2   8   1        4.73        4.62      1.78 o 
  -4   9   1        1.97        2.04      0.66 o 
  -3   9   1       32.05       34.08      0.97 o 
  -2   9   1       18.29       17.13      4.14 o 
  -1   9   1       16.29       15.36      2.19 o 
   0   9   1       31.04       31.60      3.25 o 
  -1  -9   2       28.54       31.58      0.92 o 
   0  -9   2       24.19       25.31      0.89 o 
   1  -9   2        2.40        2.11      1.14 o 
   2  -9   2        5.12        5.27      0.80 o 
   3  -9   2        9.77       10.26      1.46 o 
   4  -9   2        0.36       -0.18      0.66 o 
   5  -9   2       12.96       16.55      1.14 o 
  -3  -8   2       46.88       51.24      3.16 o 
  -2  -8   2       27.53       29.65      0.92 o 
  -1  -8   2        4.36        4.22      0.74 o 
   0  -8   2       12.83       11.93      0.97 o 
   1  -8   2       27.42       27.76      1.54 o 
   2  -8   2        0.68        1.14      0.81 o 
   3  -8   2        3.27        3.18      0.74 o 
   4  -8   2       32.56       33.43      0.97 o 
   5  -8   2       26.72       22.20      4.63 o 
   6  -8   2        0.07        0.08      0.80 o 
  -4  -7   2        0.82        1.62      0.80 o 
  -3  -7   2       30.58       36.10      5.03 o 
  -2  -7   2       58.33       63.24      5.19 o 
  -1  -7   2      140.36      135.75      3.25 o 
   0  -7   2       19.92       20.37      0.80 o 
   1  -7   2       21.43       20.75      1.05 o 
   2  -7   2      163.66      171.32      9.33 o 
   3  -7   2       59.58       64.75      0.97 o 
   4  -7   2       10.17       11.14      1.54 o 
   5  -7   2      102.21       91.63     17.85 o 
   6  -7   2       20.52       24.08      3.90 o 
   7  -7   2       66.13       63.55     12.25 o 
  -5  -6   2       19.14       20.70      0.97 o 
  -4  -6   2       51.78       56.86      4.30 o 
  -3  -6   2       51.59       55.99      1.30 o 
  -2  -6   2       27.65       27.39      2.35 o 
  -1  -6   2       40.31       42.53      0.92 o 
   0  -6   2      177.69      164.08      1.15 o 
   1  -6   2       39.87       34.94      1.14 o 
   2  -6   2       40.11       34.00      0.80 o 
   3  -6   2      157.91      156.06     10.63 o 
   4  -6   2      121.56      108.05     17.45 o 
   5  -6   2      539.21      483.16     89.83 o 
   6  -6   2        7.62        7.98      0.62 o 
   7  -6   2       16.14       19.15      3.08 o 
  -6  -5   2      268.11      260.08      2.03 o 
  -5  -5   2      109.81      107.33      3.90 o 
  -4  -5   2      206.73      234.68      9.01 o 
  -3  -5   2       43.71       39.01      2.92 o 
  -2  -5   2      102.78      106.70      4.30 o 
  -1  -5   2        3.73        4.16      0.80 o 
   0  -5   2       58.20       60.38      0.92 o 
   1  -5   2       59.38       53.56      0.92 o 
   2  -5   2        0.98        1.41      0.66 o 
   3  -5   2      339.40      326.34     12.58 o 
   4  -5   2       59.82       55.94      7.14 o 
   5  -5   2      391.71      375.17     44.22 o 
   6  -5   2       10.31        7.78      0.89 o 
   7  -5   2      364.49      355.17     64.92 o 
   8  -5   2        1.47        2.48      0.57 o 
  -7  -4   2       73.12       65.06      3.81 o 
  -6  -4   2       13.01       13.43      0.90 o 
  -5  -4   2      313.17      323.50     13.23 o 
  -4  -4   2      593.58      623.65     39.60 o 
  -3  -4   2      248.90      255.91      7.38 o 
  -2  -4   2      629.34      596.06      1.78 o 
  -1  -4   2      772.88      738.61     13.88 o 
   0  -4   2      185.57      154.06      5.44 o 
   1  -4   2      784.90      736.31     13.06 o 
   2  -4   2        7.72       11.53      3.33 o 
   3  -4   2       54.63       51.43      7.38 o 
   4  -4   2      169.10      157.62     14.53 o 
   5  -4   2      276.25      247.79     43.90 o 
   6  -4   2       48.33       41.79      7.63 o 
   7  -4   2       84.92       81.42     18.10 o 
   8  -4   2      103.88      105.91     20.94 o 
  -7  -3   2        1.08        1.22      0.80 o 
  -6  -3   2      502.49      461.47     23.86 o 
  -5  -3   2       10.19        9.49      0.80 o 
  -4  -3   2      625.15      661.25     41.30 o 
  -3  -3   2      705.83      766.41     60.29 o 
  -2  -3   2       44.84       47.71      6.00 o 
  -1  -3   2      406.83      355.42     28.56 o 
   0  -3   2       61.37       55.02      1.14 o 
   1  -3   2      662.50      618.19     14.44 o 
   2  -3   2     3314.90     3005.37    164.89 o 
   3  -3   2      893.58      832.45    102.08 o 
   4  -3   2     1175.10     1063.22    133.73 o 
   5  -3   2        3.50        4.53      0.81 o 
   6  -3   2        1.63        3.81      0.74 o 
   7  -3   2       42.23       38.56      8.84 o 
   8  -3   2       14.54       17.01      3.90 o 
  -8  -2   2        3.28        2.76      0.80 o 
  -7  -2   2        0.05        0.09      0.74 o 
  -6  -2   2       50.56       43.78      0.85 o 
  -5  -2   2      332.53      352.65      1.79 o 
  -4  -2   2      180.37      180.86      5.68 o 
  -3  -2   2     1528.49     1560.13    151.82 o 
  -2  -2   2      324.39      334.03     17.77 o 
  -1  -2   2      910.43      850.53     15.26 o 
   0  -2   2       49.67       44.15      1.22 o 
   1  -2   2     4422.72     7413.89   3426.65 o 
   2  -2   2      765.27      684.19     20.45 o 
   3  -2   2     2693.54     2639.13    228.02 o 
   4  -2   2     2389.98     2247.93    270.14 o 
   5  -2   2      381.07      362.82     53.23 o 
   6  -2   2      392.36      376.24     77.41 o 
   7  -2   2      148.26      160.37     32.38 o 
   8  -2   2       52.12       60.14     14.53 o 
  -8  -1   2       49.07       54.63      9.33 o 
  -7  -1   2       94.48       95.78      4.06 o 
  -6  -1   2        3.03        1.79      0.89 o 
  -5  -1   2      263.40      254.49     17.37 o 
  -4  -1   2      125.16      128.26      6.09 o 
  -3  -1   2     1110.26     1379.23     27.59 o 
  -2  -1   2      841.23      948.45     26.29 o 
  -1  -1   2      381.52      424.05      4.95 o 
   0  -1   2      438.35      449.68      7.47 o 
   1  -1   2       22.09       17.43      1.62 o 
   2  -1   2     5917.10     5527.52     57.78 o 
   3  -1   2       35.82       34.25      1.70 o 
   4  -1   2     1342.76     1227.20    141.76 o 
   5  -1   2      618.08      597.11    104.19 o 
   6  -1   2       28.31       29.12      5.60 o 
   7  -1   2      151.45      169.03     36.35 o 
   8  -1   2       52.43       58.02     13.79 o 
  -8   0   2       23.50       24.74      3.90 o 
  -7   0   2      119.66      126.86     18.10 o 
  -6   0   2      436.03      436.01     51.53 o 
  -5   0   2        1.52        4.15      1.22 o 
  -4   0   2      739.94      753.45     48.12 o 
  -3   0   2      602.05      601.35     16.64 o 
  -2   0   2      561.83      601.75      2.01 o 
  -1   0   2      572.82      643.88     12.58 o 
   0   0   2     1330.36     1309.33     32.54 o 
   1   0   2     1425.58     1268.48     41.71 o 
   2   0   2      137.66      134.55     16.31 o 
   3   0   2     2051.09     2644.65    896.42 o 
   4   0   2     1307.82     1291.97    169.03 o 
   5   0   2     1173.83     1181.37    178.28 o 
   6   0   2      120.57      128.82     18.26 o 
   7   0   2       11.29       13.68      3.16 o 
   8   0   2        5.18        5.90      0.89 o 
  -8   1   2       67.58       81.21     16.96 o 
  -7   1   2      143.33      149.21     23.61 o 
  -6   1   2      661.18      679.15     75.39 o 
  -5   1   2      272.04      275.03     30.59 o 
  -4   1   2       31.93       28.34      3.08 o 
  -3   1   2      292.68      323.93     12.82 o 
  -2   1   2      717.14      724.81     52.58 o 
  -1   1   2       47.25       49.56      4.79 o 
   0   1   2      256.73      264.94      2.68 o 
   1   1   2     1043.28     1548.84    658.02 o 
   2   1   2       80.05       71.06      7.79 o 
   3   1   2      924.58      834.74     79.20 o 
   4   1   2      102.75      102.90     11.52 o 
   5   1   2      129.18      133.15     15.58 o 
   6   1   2       14.37       13.50      1.22 o 
   7   1   2       77.86       89.37     17.93 o 
  -8   2   2       62.59       72.99     16.47 o 
  -7   2   2        5.43        8.28      2.35 o 
  -6   2   2      227.89      231.55     29.21 o 
  -5   2   2       32.81       33.50      3.90 o 
  -4   2   2     1746.25     1714.93    135.43 o 
  -3   2   2        0.16        3.83      0.97 o 
  -2   2   2      305.71      286.47     27.35 o 
  -1   2   2     1448.16     1429.93    156.37 o 
   0   2   2      625.24      634.17     69.22 o 
   3   2   2       16.35       17.66      1.20 o 
   4   2   2       59.01       54.54      2.84 o 
   5   2   2      221.52      186.99      4.14 o 
   6   2   2       53.23       44.00      3.08 o 
   7   2   2       39.12       32.79      3.16 o 
  -8   3   2       31.79       35.82      7.87 o 
  -7   3   2        7.11        8.73      1.95 o 
  -6   3   2      154.30      160.15     29.54 o 
  -5   3   2       17.22       19.06      2.11 o 
  -4   3   2       88.23       83.33     10.87 o 
  -3   3   2        8.59        6.44      0.57 o 
  -2   3   2      338.66      304.85     28.00 o 
  -1   3   2       31.98       28.62      0.78 o 
   0   3   2      563.07      560.24     33.68 o 
   4   3   2       12.97       11.93      1.72 o 
   5   3   2       96.80       86.13      7.63 o 
   6   3   2        1.26        1.44      0.97 o 
   7   3   2        5.11        4.00      1.09 o 
  -8   4   2       23.55       24.93      6.17 o 
  -7   4   2      118.26      132.90     26.53 o 
  -6   4   2        0.60        0.32      0.51 o 
  -5   4   2       11.90       14.61      0.80 o 
  -4   4   2      387.93      370.34     47.88 o 
  -3   4   2        5.94        6.56      0.89 o 
  -2   4   2       54.09       60.33      2.43 o 
  -1   4   2      178.20      183.57      9.58 o 
   0   4   2       68.01       54.78      4.71 o 
   1   4   2        5.57        2.58      1.20 o 
  -8   5   2      141.84      146.37     31.00 o 
  -7   5   2      134.95      119.74     27.51 o 
  -6   5   2       98.41       91.57     16.55 o 
  -5   5   2      156.04      142.75     24.10 o 
  -4   5   2      458.98      440.19     53.56 o 
  -3   5   2      107.49      122.71     10.06 o 
  -2   5   2      461.43      481.53     25.72 o 
  -1   5   2       10.61       12.54      1.38 o 
   0   5   2        6.56        6.86      1.38 o 
   1   5   2        2.41        3.49      1.15 o 
  -8   6   2        7.56        8.77      0.81 o 
  -7   6   2       55.58       59.55     14.93 o 
  -6   6   2       25.41       20.59      4.14 o 
  -5   6   2       19.12       16.98      1.79 o 
  -4   6   2        8.21        8.47      2.92 o 
  -3   6   2       98.34       96.20      3.98 o 
  -2   6   2       72.10       69.01      3.73 o 
  -1   6   2     1339.85     1332.35    104.76 o 
   0   6   2        0.20        0.89      0.80 o 
   1   6   2      150.39      166.48     16.31 o 
  -7   7   2       28.37       26.85      6.33 o 
  -6   7   2      102.78       93.23     23.69 o 
  -5   7   2        9.41        7.72      1.38 o 
  -4   7   2      117.36      118.32     13.23 o 
  -3   7   2      126.61      139.08     12.50 o 
  -2   7   2      130.86      130.75     12.25 o 
  -1   7   2        5.00        5.24      0.80 o 
   0   7   2      123.83      124.12     18.01 o 
   1   7   2       80.59       98.52      5.68 o 
  -6   8   2        0.22        1.19      0.66 o 
  -5   8   2        1.09        3.25      0.80 o 
  -4   8   2        0.56        1.19      0.74 o 
  -3   8   2       18.24       18.06      1.95 o 
  -2   8   2        2.37        3.90      1.14 o 
  -1   8   2      372.22      355.29     58.26 o 
   0   8   2       27.66       26.33      3.08 o 
   1   8   2       58.62       73.14      3.73 o 
  -4   9   2        0.22        1.38      0.57 o 
  -3   9   2       42.86       41.86      4.71 o 
  -2   9   2        0.55        1.05      0.80 o 
  -1   9   2       12.26       12.11      1.54 o 
  -1  -9   3      118.46      118.11      7.30 o 
   0  -9   3       26.14       26.23      0.73 o 
   1  -9   3       30.17       33.93      2.27 o 
   2  -9   3        0.01        0.73      0.66 o 
   3  -9   3       20.34       17.49      1.46 o 
   4  -9   3        7.21        6.60      0.57 o 
   5  -9   3       21.01       26.20      2.60 o 
  -3  -8   3       17.71       19.20      0.97 o 
  -2  -8   3       44.95       51.21      3.57 o 
  -1  -8   3       19.29       17.72      0.73 o 
   0  -8   3      267.60      271.86      2.11 o 
   1  -8   3       88.42       86.61      7.63 o 
   2  -8   3      152.36      144.42     15.01 o 
   3  -8   3        2.15        2.97      0.56 o 
   4  -8   3      131.55      133.31      2.92 o 
   5  -8   3       21.49       22.56      0.81 o 
   6  -8   3       28.15       26.70      6.57 o 
  -4  -7   3        1.13        0.00      1.14 o 
  -3  -7   3       45.95       50.20      5.19 o 
  -2  -7   3      119.99      126.95      9.82 o 
  -1  -7   3      236.16      240.05      7.87 o 
   0  -7   3       29.64       31.81      0.80 o 
   1  -7   3       72.51       73.72      1.79 o 
   2  -7   3       25.90       26.28      1.95 o 
   3  -7   3        0.01        0.05      0.51 o 
   4  -7   3       65.50       69.79      0.97 o 
   5  -7   3      340.23      303.97     39.68 o 
   6  -7   3        3.56        3.87      0.73 o 
   7  -7   3      212.74      192.29     36.68 o 
  -5  -6   3        9.35        9.94      0.80 o 
  -4  -6   3      186.59      195.63      1.20 o 
  -3  -6   3       69.86       78.70      3.33 o 
  -2  -6   3       29.99       30.51      1.14 o 
  -1  -6   3       49.22       47.42      0.78 o 
   0  -6   3      511.64      496.56     10.06 o 
   1  -6   3        0.16       -0.05      0.66 o 
   2  -6   3      392.90      390.23     13.96 o 
   3  -6   3        8.31        8.76      0.81 o 
   4  -6   3       63.39       63.26      9.66 o 
   5  -6   3       25.85       22.73      3.41 o 
   6  -6   3       97.02       92.88     18.42 o 
   7  -6   3       96.34       90.45     21.58 o 
  -6  -5   3       30.08       28.10      0.92 o 
  -5  -5   3        0.33        0.97      0.80 o 
  -4  -5   3       18.94       24.78      2.60 o 
  -3  -5   3      173.44      198.13     13.79 o 
  -2  -5   3      639.02      602.16     16.15 o 
  -1  -5   3       50.72       53.97      0.92 o 
   0  -5   3      545.25      475.38     11.04 o 
   1  -5   3       50.54       51.74      1.54 o 
   2  -5   3      226.41      246.42     11.44 o 
   3  -5   3        1.85        1.38      0.80 o 
   4  -5   3        5.57        4.42      0.81 o 
   5  -5   3      138.50      131.48     22.15 o 
   6  -5   3      109.93      109.57     18.18 o 
   7  -5   3      176.14      159.09     26.86 o 
   8  -5   3        9.01        9.79      1.95 o 
  -7  -4   3       20.02       19.22      1.14 o 
  -6  -4   3        0.84        1.12      0.74 o 
  -5  -4   3        9.13        7.34      0.80 o 
  -4  -4   3      446.39      443.78     58.83 o 
  -3  -4   3        0.05        0.32      0.97 o 
  -2  -4   3      226.09      207.53      2.11 o 
  -1  -4   3      978.46      950.31     68.97 o 
   0  -4   3       73.75       69.62      1.30 o 
   1  -4   3      538.46      458.64     12.17 o 
   2  -4   3        0.81        0.16      0.57 o 
   3  -4   3       25.82       21.79      1.79 o 
   4  -4   3      699.20      623.90     53.23 o 
   5  -4   3        1.12        2.69      0.56 o 
   6  -4   3        0.00        0.01      0.66 o 
   7  -4   3        0.09        0.81      0.97 o 
   8  -4   3      140.46      136.78     27.75 o 
  -7  -3   3       79.08       71.17      3.41 o 
  -6  -3   3       10.64       10.55      0.80 o 
  -5  -3   3      355.56      358.74     13.63 o 
  -4  -3   3       75.69       87.68      3.90 o 
  -3  -3   3      418.08      490.53     31.24 o 
  -2  -3   3      279.15      281.30      9.01 o 
  -1  -3   3     1079.04     1047.85     33.84 o 
   0  -3   3      383.05      318.78      5.27 o 
   1  -3   3      220.34      210.73     15.34 o 
   2  -3   3      541.56      616.06      2.43 o 
   3  -3   3       51.09       54.09      3.98 o 
   4  -3   3      310.99      287.70     44.39 o 
   5  -3   3      305.55      289.31     46.82 o 
   6  -3   3      678.01      632.48    127.16 o 
   7  -3   3       49.41       54.96      8.60 o 
   8  -3   3       45.47       47.82      9.17 o 
  -8  -2   3       18.22       18.02      2.43 o 
  -7  -2   3      107.79       90.77      5.84 o 
  -6  -2   3      283.21      270.17      1.32 o 
  -5  -2   3        1.17        3.22      0.65 o 
  -4  -2   3      191.28      186.39     12.58 o 
  -3  -2   3      318.97      359.84      8.36 o 
  -2  -2   3      423.69      448.11      2.11 o 
  -1  -2   3     2808.69     2675.77     21.83 o 
   0  -2   3       17.92       13.77      0.78 o 
   1  -2   3     1877.74     1737.49    117.74 o 
   2  -2   3      109.94       94.78      1.14 o 
   3  -2   3        1.69        1.22      0.69 o 
   4  -2   3     1473.42     1422.55    180.88 o 
   5  -2   3      129.31      120.10     13.23 o 
   6  -2   3       41.29       43.28     10.06 o 
   7  -2   3      231.58      243.00     48.53 o 
   8  -2   3        7.15        6.28      2.27 o 
  -8  -1   3       38.98       42.04      6.09 o 
  -7  -1   3      551.55      553.60     65.81 o 
  -6  -1   3      358.30      350.55     21.26 o 
  -5  -1   3     1833.18     1823.65      5.03 o 
  -4  -1   3       39.72       35.96      0.69 o 
  -3  -1   3      157.57      193.66      8.36 o 
  -2  -1   3      358.62      416.47      3.41 o 
  -1  -1   3      338.59      343.44      2.92 o 
   0  -1   3      228.28      209.04      6.00 o 
   1  -1   3      536.24      540.11      2.92 o 
   2  -1   3       65.05       76.28      1.46 o 
   3  -1   3     1218.65     1152.24    133.89 o 
   4  -1   3      534.36      520.57     67.59 o 
   5  -1   3      429.53      413.00     58.02 o 
   6  -1   3      445.00      459.65     84.80 o 
   7  -1   3      190.36      203.35     45.28 o 
   8  -1   3      104.85      116.76     28.73 o 
  -8   0   3        8.49       10.96      1.62 o 
  -7   0   3      111.69      104.76     13.55 o 
  -6   0   3      381.69      419.74     44.47 o 
  -5   0   3        2.30       13.44      6.98 o 
  -4   0   3     2484.38     2646.54    165.13 o 
  -3   0   3      270.36      315.65     26.13 o 
  -2   0   3     2816.84     3274.47    239.95 o 
  -1   0   3     1298.53     1463.96     63.38 o 
   0   0   3      477.40      477.19      4.71 o 
   1   0   3     1724.91     1600.51     55.59 o 
   2   0   3      913.28      863.20      6.09 o 
   3   0   3       25.38       19.68      2.60 o 
   4   0   3       63.91       55.76      7.63 o 
   5   0   3      216.60      199.34     35.30 o 
   6   0   3       36.87       37.68      8.20 o 
   7   0   3      244.97      275.52     59.48 o 
   8   0   3        1.96        2.99      1.38 o 
  -8   1   3        8.76       11.18      2.68 o 
  -7   1   3       72.19       83.15     14.61 o 
  -6   1   3      593.24      632.27     86.58 o 
  -5   1   3      590.55      620.61     93.48 o 
  -4   1   3        2.68        1.05      0.57 o 
  -3   1   3     1454.20     1652.77    136.41 o 
  -2   1   3      601.65      690.90     38.30 o 
  -1   1   3      103.85      121.12      6.33 o 
   0   1   3       80.69       74.59      1.22 o 
   1   1   3     2732.72     4338.22      7.86 o 
   2   1   3      513.73      498.48     19.15 o 
   3   1   3     2005.64     2137.07      6.65 o 
   4   1   3       87.85       89.93     12.50 o 
   5   1   3       21.95       21.15      5.11 o 
   6   1   3        0.82        1.95      0.85 o 
   7   1   3        0.41        0.97      0.80 o 
  -8   2   3       41.47       45.04      9.41 o 
  -7   2   3       35.80       32.92      5.03 o 
  -6   2   3       37.24       32.31      4.38 o 
  -5   2   3      232.23      229.43     38.87 o 
  -4   2   3      736.36      765.38     88.53 o 
  -3   2   3      212.35      210.59     18.58 o 
  -2   2   3      238.68      241.08     40.98 o 
  -1   2   3       48.61       49.41      7.38 o 
   0   2   3      378.05      411.01     85.61 o 
   4   2   3     1514.57     1966.49    387.64 o 
   5   2   3       43.04       36.10      2.35 o 
   6   2   3      160.43      137.75      8.52 o 
   7   2   3       18.60       15.92      1.22 o 
  -8   3   3        0.11        0.97      0.80 o 
  -7   3   3      337.02      342.69     50.31 o 
  -6   3   3      154.48      161.76     25.89 o 
  -5   3   3      186.23      188.72     21.83 o 
  -4   3   3        7.95        7.10      0.73 o 
  -3   3   3      372.98      363.62     52.10 o 
  -2   3   3        0.11        0.81      0.69 o 
  -1   3   3       26.66       35.69      4.71 o 
   0   3   3       56.66       71.40     13.71 o 
  -8   4   3       40.45       42.47      8.36 o 
  -7   4   3        3.65        3.87      0.89 o 
  -6   4   3      469.65      434.68     84.47 o 
  -5   4   3      396.53      373.32     75.06 o 
  -4   4   3      133.63      129.37     19.88 o 
  -3   4   3      535.25      504.91     69.62 o 
  -2   4   3      234.51      258.19     28.64 o 
  -1   4   3       97.37      107.50     10.22 o 
   0   4   3        1.24        2.76      0.92 o 
  -8   5   3        0.73        1.05      0.80 o 
  -7   5   3      268.45      279.17     57.37 o 
  -6   5   3        3.29        5.65      0.74 o 
  -5   5   3      259.14      262.10     47.71 o 
  -4   5   3       29.07       27.53      5.03 o 
  -3   5   3       15.31       16.18      2.84 o 
  -2   5   3       63.57       62.55      3.73 o 
  -1   5   3       65.61       62.52      6.90 o 
   0   5   3       34.58       33.76      6.65 o 
  -7   6   3        0.00       -0.33      0.66 o 
  -6   6   3       88.90       89.03     17.20 o 
  -5   6   3      119.87      108.72     22.40 o 
  -4   6   3      198.73      190.57     33.43 o 
  -3   6   3       80.90       79.53      6.74 o 
  -2   6   3       70.27       72.79      6.90 o 
  -1   6   3       56.12       56.37      5.52 o 
   0   6   3       31.38       35.44      9.09 o 
  -7   7   3        0.81        1.54      0.57 o 
  -6   7   3       25.94       26.99      6.09 o 
  -5   7   3        1.47        1.95      0.81 o 
  -4   7   3       17.88       19.77      1.62 o 
  -3   7   3       13.84       12.32      1.79 o 
  -2   7   3       29.94       33.46      2.03 o 
  -1   7   3       11.89       15.09      1.14 o 
   0   7   3        1.35        1.87      0.92 o 
  -5   8   3        3.70        3.86      0.66 o 
  -4   8   3        5.22        6.36      0.81 o 
  -3   8   3        0.07        0.75      0.81 o 
  -2   8   3       36.19       39.24      3.81 o 
  -1   8   3        0.36        1.15      0.90 o 
   0   8   3        1.33        1.75      0.97 o 
  -1  -9   4       10.29       10.96      0.80 o 
   0  -9   4        5.14        5.41      0.66 o 
   1  -9   4       10.23        9.20      0.57 o 
   2  -9   4       46.89       42.95      1.38 o 
   3  -9   4      107.91      117.46      6.57 o 
   4  -9   4       37.68       34.51      4.54 o 
  -3  -8   4       15.08       16.08      1.22 o 
  -2  -8   4       14.67       16.99      2.19 o 
  -1  -8   4        5.70        6.33      0.80 o 
   0  -8   4        2.69        3.97      0.74 o 
   1  -8   4       65.94       69.23      1.05 o 
   2  -8   4        0.92        1.38      0.69 o 
   3  -8   4       27.81       28.34      0.80 o 
   4  -8   4       27.35       25.16      0.57 o 
   5  -8   4        0.02        0.57      0.80 o 
   6  -8   4        1.62        2.43      0.81 o 
  -4  -7   4      105.94      112.93      3.65 o 
  -3  -7   4       98.78      105.49      1.30 o 
  -2  -7   4      257.20      240.09      6.41 o 
  -1  -7   4        0.21       -0.10      0.62 o 
   0  -7   4      175.47      177.92      4.79 o 
   1  -7   4        5.74        6.68      0.73 o 
   2  -7   4      159.49      145.75      8.44 o 
   3  -7   4        7.11        8.53      0.81 o 
   4  -7   4       49.42       43.87      3.73 o 
   5  -7   4        7.23        9.25      0.97 o 
   6  -7   4        4.89        7.62      1.70 o 
   7  -7   4        8.21        6.03      1.46 o 
  -5  -6   4       45.20       44.05      0.97 o 
  -4  -6   4      173.44      192.46     13.47 o 
  -3  -6   4       92.68       98.26      5.11 o 
  -2  -6   4       99.42      103.80      9.74 o 
  -1  -6   4      746.20      707.14     83.34 o 
   0  -6   4        2.34        1.60      0.66 o 
   1  -6   4      306.84      272.77      3.33 o 
   2  -6   4        0.10        0.77      0.62 o 
   3  -6   4       25.27       26.41      1.30 o 
   4  -6   4      243.41      238.57      1.30 o 
   5  -6   4        0.15        1.56      0.57 o 
   6  -6   4        6.29        6.01      1.79 o 
   7  -6   4        3.31        3.79      0.66 o 
  -6  -5   4       64.54       61.52      1.62 o 
  -5  -5   4        0.03        1.54      0.69 o 
  -4  -5   4      342.86      372.46     21.26 o 
  -3  -5   4      618.09      686.90     40.09 o 
  -2  -5   4      686.30      670.58     13.63 o 
  -1  -5   4      429.06      425.16     36.68 o 
   0  -5   4      832.89      740.15     24.75 o 
   1  -5   4        0.54        1.81      0.74 o 
   2  -5   4       16.91       16.67      0.66 o 
   3  -5   4      117.36      120.10      5.52 o 
   4  -5   4      146.00      137.34     19.39 o 
   5  -5   4      105.14      100.70     11.28 o 
   6  -5   4      215.58      200.35     33.84 o 
   7  -5   4        4.78        4.51      0.66 o 
  -7  -4   4       48.88       37.13      3.25 o 
  -6  -4   4       24.54       23.39      0.80 o 
  -5  -4   4       22.54       25.22      1.30 o 
  -4  -4   4       54.68       62.59      2.60 o 
  -3  -4   4       68.78       76.79      5.76 o 
  -2  -4   4      143.56      140.96      4.71 o 
  -1  -4   4     1648.16     1452.50     49.42 o 
   0  -4   4      240.96      235.72     13.88 o 
   1  -4   4     1990.67     1779.94      6.17 o 
   2  -4   4      127.86      140.20      7.06 o 
   3  -4   4      265.27      250.42      1.03 o 
   4  -4   4      603.57      573.99     82.69 o 
   5  -4   4       32.68       30.46      5.68 o 
   6  -4   4       17.14       16.70      2.76 o 
   7  -4   4      225.63      219.25     44.14 o 
   8  -4   4       21.67       18.21      4.95 o 
  -7  -3   4       17.34       14.93      0.80 o 
  -6  -3   4       52.10       46.75      0.85 o 
  -5  -3   4       19.64       20.31      0.80 o 
  -4  -3   4        2.38        3.98      0.80 o 
  -3  -3   4      679.76      667.47     41.63 o 
  -2  -3   4      130.64      139.79      8.03 o 
  -1  -3   4     1520.91     1449.29     17.04 o 
   0  -3   4        2.08        1.54      0.66 o 
   1  -3   4       20.69       24.28      0.80 o 
   2  -3   4       34.29       37.52      2.19 o 
   3  -3   4      200.73      199.62      1.30 o 
   4  -3   4      441.84      391.90     50.88 o 
   5  -3   4      396.07      392.11     56.07 o 
   6  -3   4      434.60      401.48     71.73 o 
   7  -3   4       85.40       71.59     14.69 o 
   8  -3   4      225.79      214.46     52.10 o 
  -8  -2   4       29.65       30.25      2.60 o 
  -7  -2   4        5.73        6.60      0.66 o 
  -6  -2   4        9.61        7.27      0.69 o 
  -5  -2   4      735.36      756.92      6.49 o 
  -4  -2   4      235.96      257.39      1.95 o 
  -3  -2   4     1894.12     1942.75     54.45 o 
  -2  -2   4      138.75      134.69      3.00 o 
  -1  -2   4       54.20       63.00      0.78 o 
   0  -2   4     1962.62     1970.86     69.14 o 
   1  -2   4      296.43      299.11      1.95 o 
   2  -2   4      290.97      265.59     19.23 o 
   3  -2   4       13.44       11.69      1.14 o 
   4  -2   4       52.52       57.00      6.57 o 
   5  -2   4        0.10        0.14      0.74 o 
   6  -2   4       15.08       14.21      2.11 o 
   7  -2   4      378.56      357.59     89.42 o 
   8  -2   4        0.17        0.65      0.66 o 
  -8  -1   4       73.61       66.68      8.84 o 
  -7  -1   4        0.89        0.97      0.80 o 
  -6  -1   4       34.08       31.87      2.68 o 
  -5  -1   4       24.49       23.72      1.95 o 
  -4  -1   4      867.48      953.09     71.90 o 
  -3  -1   4       41.94       46.81      0.97 o 
  -2  -1   4     4569.18     8703.49   3537.17 o 
  -1  -1   4      839.74      943.97      8.28 o 
   0  -1   4     2315.77     2247.36     52.42 o 
   1  -1   4      142.00      154.62      4.22 o 
   2  -1   4       62.92       84.30      4.38 o 
   3  -1   4        5.31        3.09      0.80 o 
   4  -1   4       69.76       56.29     10.47 o 
   5  -1   4      297.91      301.16     47.80 o 
   6  -1   4       20.70       22.75      5.76 o 
   7  -1   4       85.66       94.43     24.67 o 
  -8   0   4       80.16       87.56     16.39 o 
  -7   0   4       29.08       28.17      4.95 o 
  -6   0   4       78.44       65.18      6.17 o 
  -5   0   4      250.65      258.34     19.72 o 
  -4   0   4      462.40      547.55     37.81 o 
  -3   0   4      830.98     1026.10     57.70 o 
  -2   0   4      697.31      865.26     30.19 o 
  -1   0   4     2922.58     3096.05     31.32 o 
   0   0   4     2932.04     2880.26    238.73 o 
   1   0   4      814.61      727.28     51.04 o 
   2   0   4       76.50       65.89      2.35 o 
   3   0   4      867.25      876.04     14.04 o 
   4   0   4      334.95      361.59      2.27 o 
   5   0   4      134.42      143.38     36.52 o 
   6   0   4       16.67       18.49      3.41 o 
   7   0   4        2.16        2.38      1.22 o 
  -8   1   4        0.71        1.22      0.80 o 
  -7   1   4      409.32      424.66     66.13 o 
  -6   1   4      156.65      163.25     16.88 o 
  -5   1   4      705.21      710.26     61.83 o 
  -4   1   4      198.94      214.57     20.04 o 
  -3   1   4       52.13       62.90     10.31 o 
  -2   1   4     1878.45     2144.85    111.66 o 
  -1   1   4        0.75        3.19      0.80 o 
   0   1   4      615.30      682.33     25.40 o 
   1   1   4       14.84       18.24      1.79 o 
   2   1   4      144.07      158.97      1.61 o 
   3   1   4      142.41      149.17      7.14 o 
   4   1   4      751.42      773.46     51.77 o 
   5   1   4       27.89       32.20      2.60 o 
   6   1   4      603.48      738.76      3.57 o 
   7   1   4       25.66       31.16      1.62 o 
  -8   2   4       96.14      108.19     19.88 o 
  -7   2   4        0.25        0.73      0.80 o 
  -6   2   4      266.42      284.46     45.69 o 
  -5   2   4      331.03      314.44     53.96 o 
  -4   2   4        1.30        0.85      0.51 o 
  -3   2   4      515.85      550.95     69.30 o 
  -2   2   4      742.97      834.43     86.99 o 
  -1   2   4      810.88      874.76    126.26 o 
   0   2   4      862.37      840.01     58.59 o 
   1   2   4      392.31      301.48      5.52 o 
   5   2   4       31.95       31.53      1.55 o 
   6   2   4       31.09       31.28      1.43 o 
  -8   3   4        8.42        9.12      0.89 o 
  -7   3   4      631.09      634.35    138.03 o 
  -6   3   4       66.15       66.82     12.58 o 
  -5   3   4      800.45      816.23    106.63 o 
  -4   3   4      239.08      243.12     34.08 o 
  -3   3   4       43.23       53.60      8.84 o 
  -2   3   4       85.68       79.11     16.72 o 
  -1   3   4      118.42      132.66     26.21 o 
   0   3   4      127.93      135.86     15.82 o 
  -8   4   4        5.39        7.68      0.73 o 
  -7   4   4       15.55       16.87      4.38 o 
  -6   4   4      126.99      135.79     24.59 o 
  -5   4   4      350.72      328.70     74.90 o 
  -4   4   4      289.85      281.21     48.69 o 
  -3   4   4      585.60      575.37     97.70 o 
  -2   4   4      153.92      154.10     25.56 o 
  -1   4   4        6.95        6.18      0.80 o 
   0   4   4      162.25      179.54     29.13 o 
  -8   5   4       12.96       11.71      1.46 o 
  -7   5   4       69.33       68.01     12.01 o 
  -6   5   4       63.40       68.77     11.28 o 
  -5   5   4      100.50       91.39     24.83 o 
  -4   5   4      129.91      116.71     23.29 o 
  -3   5   4        0.00        0.66      0.74 o 
  -2   5   4      182.88      173.40     32.62 o 
  -1   5   4        7.10        5.88      0.97 o 
   0   5   4       88.30       95.95     17.69 o 
  -7   6   4       94.87       88.44     25.97 o 
  -6   6   4        0.06       -0.61      1.22 o 
  -5   6   4       15.27       17.88      3.41 o 
  -4   6   4      123.04      121.57     22.56 o 
  -3   6   4        4.64        4.12      1.46 o 
  -2   6   4        0.46        1.21      0.97 o 
  -1   6   4        0.07        0.72      0.78 o 
   0   6   4       20.60       21.68      5.68 o 
  -6   7   4      138.78      139.40     30.43 o 
  -5   7   4        6.21        5.95      1.79 o 
  -4   7   4        2.75        5.36      0.74 o 
  -3   7   4        9.39        9.80      1.46 o 
  -2   7   4        0.01        0.49      0.69 o 
  -1   7   4        0.09        0.12      0.74 o 
   0   7   4       13.16       15.94      3.81 o 
  -5   8   4      100.42       99.59     21.67 o 
  -4   8   4        4.61        4.06      0.66 o 
  -3   8   4       76.78       77.05     14.93 o 
  -2   8   4       14.22       14.85      3.08 o 
  -1   8   4        2.20        3.31      0.90 o 
   0   8   4        0.30       -0.08      1.43 o 
  -1  -9   5        1.03        1.62      0.80 o 
   0  -9   5        0.35        0.08      0.66 o 
   1  -9   5       23.77       25.89      0.80 o 
   2  -9   5      168.01      173.98      6.57 o 
   3  -9   5       19.05       23.73      2.11 o 
   4  -9   5       37.08       39.22      1.05 o 
  -3  -8   5        3.87        4.99      0.66 o 
  -2  -8   5        3.48        4.44      0.80 o 
  -1  -8   5        2.26        2.82      0.81 o 
   0  -8   5      143.99      146.15      4.95 o 
   1  -8   5       41.83       44.19      1.46 o 
   2  -8   5       69.19       67.83      1.95 o 
   3  -8   5       43.93       44.52      2.19 o 
   4  -8   5       75.69       78.47      1.87 o 
   5  -8   5       15.98       16.82      1.30 o 
  -4  -7   5        0.19        0.97      1.14 o 
  -3  -7   5        5.84        5.84      0.81 o 
  -2  -7   5       25.78       28.40      1.14 o 
  -1  -7   5       31.61       29.64      2.52 o 
   0  -7   5       20.90       24.05      0.81 o 
   1  -7   5      163.31      147.92      9.09 o 
   2  -7   5      333.97      344.72      2.27 o 
   3  -7   5      319.83      318.34      1.15 o 
   4  -7   5       74.13       70.91      2.19 o 
   5  -7   5       16.75       16.47      1.79 o 
   6  -7   5        6.26        8.12      0.80 o 
  -5  -6   5        1.21        2.19      0.80 o 
  -4  -6   5       39.00       40.33      4.79 o 
  -3  -6   5       49.49       56.00      2.19 o 
  -2  -6   5      140.33      138.44      1.70 o 
  -1  -6   5       26.07       26.62      1.14 o 
   0  -6   5      811.62      786.89     41.95 o 
   1  -6   5       76.87       70.68      1.22 o 
   2  -6   5      742.17      710.64     45.69 o 
   3  -6   5       19.84       23.09      0.97 o 
   4  -6   5        0.27       -0.28      0.57 o 
   5  -6   5       79.37       77.90      0.69 o 
   6  -6   5        0.14        1.30      1.14 o 
   7  -6   5        1.94        1.62      1.14 o 
  -6  -5   5       10.80       10.47      0.57 o 
  -5  -5   5       19.29       21.04      1.46 o 
  -4  -5   5       72.02       78.64      5.11 o 
  -3  -5   5        7.78        8.53      0.69 o 
  -2  -5   5       12.55       12.24      2.52 o 
  -1  -5   5       14.46       15.11      1.22 o 
   0  -5   5        0.01        1.14      1.14 o 
   1  -5   5      887.79      781.55      9.58 o 
   2  -5   5       39.37       32.51      2.19 o 
   3  -5   5     1417.12     1330.60     22.88 o 
   4  -5   5        9.73        7.47      0.66 o 
   5  -5   5      180.11      174.30      1.30 o 
   6  -5   5       62.30       63.94      1.30 o 
   7  -5   5       25.25       25.81      4.30 o 
  -7  -4   5        9.47        9.18      0.80 o 
  -6  -4   5       12.73       10.78      0.66 o 
  -5  -4   5      163.07      169.13      9.09 o 
  -4  -4   5      118.31      116.11      0.85 o 
  -3  -4   5      589.69      581.86     63.62 o 
  -2  -4   5       10.58        7.27      0.97 o 
  -1  -4   5      115.56      121.82      5.03 o 
   0  -4   5       66.84       63.69      2.11 o 
   1  -4   5       89.16       85.47      3.98 o 
   2  -4   5      424.63      408.20      2.11 o 
   3  -4   5       54.45       58.54      1.38 o 
   4  -4   5      196.25      191.42      7.63 o 
   5  -4   5       97.79       92.67      0.97 o 
   6  -4   5       64.87       62.06     10.79 o 
   7  -4   5       32.27       31.42      6.17 o 
  -7  -3   5       15.17       14.37      0.80 o 
  -6  -3   5       11.87       11.18      0.74 o 
  -5  -3   5       56.04       59.88      3.16 o 
  -4  -3   5     1118.55     1099.59     46.74 o 
  -3  -3   5        3.66        2.76      0.54 o 
  -2  -3   5     1658.50     1691.05     11.12 o 
  -1  -3   5      570.51      566.82     29.94 o 
   0  -3   5      497.22      523.08     20.04 o 
   1  -3   5      195.67      182.90      1.30 o 
   2  -3   5      245.74      262.54     12.50 o 
   3  -3   5      294.90      268.40      8.93 o 
   4  -3   5       24.17       23.88      0.73 o 
   5  -3   5       42.32       37.98      1.14 o 
   6  -3   5        0.16        2.03      0.69 o 
   7  -3   5        0.57        1.46      0.66 o 
  -8  -2   5       43.55       39.59      2.19 o 
  -7  -2   5      168.63      152.93      0.97 o 
  -6  -2   5        4.49        3.25      0.69 o 
  -5  -2   5      212.25      211.68      7.63 o 
  -4  -2   5      274.87      292.85     11.12 o 
  -3  -2   5      687.53      747.45      8.44 o 
  -2  -2   5      291.67      320.73      9.25 o 
  -1  -2   5     2140.16     2319.43     78.63 o 
   0  -2   5     1439.61     1371.30     35.06 o 
   1  -2   5      322.05      313.04     14.36 o 
   2  -2   5       65.58       52.20      2.27 o 
   3  -2   5      439.19      453.58     13.06 o 
   4  -2   5      240.19      255.45      1.26 o 
   5  -2   5      126.91      134.70      1.46 o 
   6  -2   5        0.01        0.81      1.14 o 
   7  -2   5        6.54        6.97      1.30 o 
  -8  -1   5       22.53       22.81      3.33 o 
  -7  -1   5       47.12       47.34      2.76 o 
  -6  -1   5       19.07       17.74      1.95 o 
  -5  -1   5      133.72      136.85      1.70 o 
  -4  -1   5     1135.94     1232.25     75.79 o 
  -3  -1   5      158.41      180.53      4.71 o 
  -2  -1   5     2887.95     3150.91     22.56 o 
  -1  -1   5      132.85      144.32      4.14 o 
   0  -1   5      553.63      539.60     35.62 o 
   1  -1   5      168.09      160.58     10.71 o 
   2  -1   5      551.90      543.13     29.05 o 
   3  -1   5      282.00      294.08      1.38 o 
   4  -1   5      215.11      224.71      1.70 o 
   5  -1   5       22.80       25.80      1.38 o 
   6  -1   5      245.47      273.30      1.95 o 
   7  -1   5       54.20       63.29      1.46 o 
  -8   0   5       12.53       11.33      2.68 o 
  -7   0   5       88.63       88.86     11.93 o 
  -6   0   5      111.97      112.00      8.36 o 
  -5   0   5      197.08      202.99     18.26 o 
  -4   0   5      636.58      693.58     75.55 o 
  -3   0   5      105.64      115.26      9.41 o 
  -2   0   5        0.52        3.64      0.97 o 
  -1   0   5     1568.18     1835.37     45.20 o 
   0   0   5      532.05      560.54     44.87 o 
   1   0   5      817.25      810.70     76.12 o 
   2   0   5       78.82       76.33      5.36 o 
   3   0   5      229.57      226.18      2.35 o 
   4   0   5       99.02      104.30      3.81 o 
   5   0   5       66.50       72.20      3.98 o 
   6   0   5       91.04      101.04      6.49 o 
   7   0   5       44.13       50.39      5.92 o 
  -8   1   5       19.08       20.88      3.90 o 
  -7   1   5        9.01        9.67      0.80 o 
  -6   1   5        0.01        1.22      1.05 o 
  -5   1   5       22.83       23.00      1.38 o 
  -4   1   5       15.60       17.66      0.81 o 
  -3   1   5     1745.36     1968.74    123.34 o 
  -2   1   5       21.06       18.64      0.74 o 
  -1   1   5     1415.68     1632.01     79.04 o 
   0   1   5       43.03       55.19      6.74 o 
   1   1   5       93.89       93.91     15.26 o 
   2   1   5      214.97      203.20     16.23 o 
   3   1   5      155.15      163.48      5.84 o 
   4   1   5      102.26      120.81      6.09 o 
   5   1   5        3.66        3.57      0.92 o 
   6   1   5      203.31      218.70     26.62 o 
  -8   2   5      119.01      129.14     26.21 o 
  -7   2   5        1.99        3.25      0.69 o 
  -6   2   5      279.40      286.01     40.33 o 
  -5   2   5     1016.32     1061.64    121.64 o 
  -4   2   5      376.56      416.22     62.32 o 
  -3   2   5     1015.80     1076.17    144.36 o 
  -2   2   5     1264.91     1416.39    145.17 o 
  -1   2   5       66.29       77.02      9.17 o 
   0   2   5      651.07      614.28     14.12 o 
   1   2   5      115.57      104.32      2.76 o 
   2   2   5      158.67      150.86     16.64 o 
  -8   3   5        2.16        3.46      0.66 o 
  -7   3   5        7.22        5.65      1.62 o 
  -6   3   5       54.00       49.43      9.90 o 
  -5   3   5      197.22      185.00     29.38 o 
  -4   3   5      432.43      442.96     56.64 o 
  -3   3   5     1290.91     1296.82    243.28 o 
  -2   3   5      596.46      656.50    148.58 o 
  -1   3   5     1697.42     1734.49    415.06 o 
   0   3   5      244.00      259.18     22.23 o 
   1   3   5        5.69        3.41      1.95 o 
  -8   4   5       74.31       83.06     14.04 o 
  -7   4   5        7.37        7.47      0.57 o 
  -6   4   5       44.83       50.79     12.09 o 
  -5   4   5      136.38      142.14     30.84 o 
  -4   4   5        0.09        0.65      0.57 o 
  -3   4   5      115.61      115.73     32.46 o 
  -2   4   5      877.13      904.83    204.16 o 
  -1   4   5       13.13       16.41      2.27 o 
   0   4   5      805.84      827.30     60.94 o 
  -7   5   5       31.69       32.88      4.71 o 
  -6   5   5      212.56      203.32     48.61 o 
  -5   5   5       42.52       43.90      7.87 o 
  -4   5   5       36.47       40.30      8.93 o 
  -3   5   5       10.58       11.51      3.49 o 
  -2   5   5      188.57      207.24     37.17 o 
  -1   5   5       72.85       80.67     16.07 o 
   0   5   5       13.64       12.50      1.46 o 
  -7   6   5       12.17       10.66      0.85 o 
  -6   6   5        1.25        2.46      1.14 o 
  -5   6   5       75.89       70.84     16.96 o 
  -4   6   5       76.93       81.79     16.39 o 
  -3   6   5       48.38       51.15      9.41 o 
  -2   6   5       33.89       32.79      5.36 o 
  -1   6   5        0.93        1.27      0.85 o 
   0   6   5       63.83       64.80     15.58 o 
  -6   7   5       65.51       61.61     16.80 o 
  -5   7   5        0.24        0.43      1.30 o 
  -4   7   5       16.46       16.66      3.41 o 
  -3   7   5       80.46       88.97     13.39 o 
  -2   7   5        0.39        1.46      0.80 o 
  -1   7   5       33.30       39.89      7.06 o 
  -3   8   5       18.52       21.91      3.49 o 
  -2   8   5        5.40        7.15      1.62 o 
  -1  -9   6        1.28        2.27      0.80 o 
   0  -9   6        0.32        1.16      0.66 o 
   1  -9   6       13.31       13.89      1.14 o 
   2  -9   6       54.53       54.28      2.84 o 
   3  -9   6       21.11       19.95      1.70 o 
  -3  -8   6       48.54       46.72      5.11 o 
  -2  -8   6       70.00       68.47      0.78 o 
  -1  -8   6        0.17        0.53      0.62 o 
   0  -8   6      306.40      323.75      9.90 o 
   1  -8   6       29.15       27.16      3.00 o 
   2  -8   6      184.06      180.72      0.92 o 
   3  -8   6        2.13        2.60      0.80 o 
   4  -8   6        6.73        8.17      1.05 o 
   5  -8   6       13.70       10.79      0.80 o 
  -4  -7   6        0.87        1.30      0.66 o 
  -3  -7   6      151.98      155.81      3.90 o 
  -2  -7   6        9.06        9.90      0.66 o 
  -1  -7   6        8.39        8.25      0.62 o 
   0  -7   6       19.31       17.97      1.87 o 
   1  -7   6      448.17      427.43     13.31 o 
   2  -7   6       65.83       70.26      3.25 o 
   3  -7   6      390.33      381.88      1.15 o 
   4  -7   6       45.00       48.47      1.22 o 
   5  -7   6       12.03       12.86      0.73 o 
   6  -7   6       21.53       20.76      1.30 o 
  -5  -6   6       20.55       22.16      0.80 o 
  -4  -6   6       66.08       60.35      2.92 o 
  -3  -6   6       17.29       19.58      1.46 o 
  -2  -6   6      128.96      125.88      2.68 o 
  -1  -6   6       69.19       62.88      8.84 o 
   0  -6   6      205.75      206.17     10.55 o 
   1  -6   6      281.22      268.21      1.38 o 
   2  -6   6      261.23      255.20      1.09 o 
   3  -6   6       48.44       46.31      1.62 o 
   4  -6   6       86.93       82.20      0.69 o 
   5  -6   6      204.53      203.68     11.85 o 
   6  -6   6       31.37       33.68      0.80 o 
  -6  -5   6      145.00      129.43     11.36 o 
  -5  -5   6        0.33        0.47      1.22 o 
  -4  -5   6       42.04       38.23      3.00 o 
  -3  -5   6       19.70       18.89      1.79 o 
  -2  -5   6        6.19        7.01      0.89 o 
  -1  -5   6      129.40      117.59      4.46 o 
   0  -5   6        0.50        0.32      0.73 o 
   1  -5   6      347.80      331.74     30.11 o 
   2  -5   6      394.39      373.31     15.01 o 
   3  -5   6      282.46      282.81     19.48 o 
   4  -5   6        2.30        2.49      0.54 o 
   5  -5   6        2.29        2.38      0.62 o 
   6  -5   6        0.06        1.84      0.66 o 
   7  -5   6       30.96       29.92      2.52 o 
  -6  -4   6       64.26       58.68      2.68 o 
  -5  -4   6      127.21      135.68      3.33 o 
  -4  -4   6        4.94        7.80      1.38 o 
  -3  -4   6      164.45      179.26      7.55 o 
  -2  -4   6       87.03       79.62      7.55 o 
  -1  -4   6      580.81      523.39     56.88 o 
   0  -4   6      811.08      733.15     36.03 o 
   1  -4   6     1160.97     1138.00     73.76 o 
   2  -4   6      133.80      118.54      4.14 o 
   3  -4   6       13.14       13.91      0.80 o 
   4  -4   6      220.53      206.89      3.57 o 
   5  -4   6       47.52       50.07      0.80 o 
   6  -4   6       56.95       61.64      0.78 o 
   7  -4   6       15.11       15.84      1.22 o 
  -7  -3   6      113.48       98.00      2.27 o 
  -6  -3   6      132.26      135.69      1.30 o 
  -5  -3   6      112.71      116.55      1.87 o 
  -4  -3   6      226.76      242.17      2.76 o 
  -3  -3   6       75.71       76.24      3.00 o 
  -2  -3   6        0.32        2.03      0.69 o 
  -1  -3   6      603.41      602.47     31.40 o 
   0  -3   6      327.52      296.10     16.64 o 
   1  -3   6      251.85      239.69     13.79 o 
   2  -3   6     3167.35     2917.52    251.31 o 
   3  -3   6      170.93      151.78      0.97 o 
   4  -3   6      421.04      393.84      9.82 o 
   5  -3   6      125.20      124.65      1.03 o 
   6  -3   6        0.59        1.55      0.62 o 
   7  -3   6       97.11      101.63      5.27 o 
  -7  -2   6       21.66       17.28      1.14 o 
  -6  -2   6       20.17       18.17      0.89 o 
  -5  -2   6      310.28      334.01      5.44 o 
  -4  -2   6        0.01        1.14      0.54 o 
  -3  -2   6      885.64      945.72     10.79 o 
  -2  -2   6      303.55      324.16      9.98 o 
  -1  -2   6      726.68      697.89     55.02 o 
   0  -2   6     2941.84     2888.00    216.66 o 
   1  -2   6     1148.04     1111.84     78.96 o 
   2  -2   6     1073.86     1049.55     76.60 o 
   3  -2   6      472.62      454.56     33.51 o 
   4  -2   6       40.91       37.62      1.79 o 
   5  -2   6      117.41      120.58      3.00 o 
   6  -2   6        5.68        6.46      0.80 o 
   7  -2   6       49.38       52.73      2.60 o 
  -8  -1   6        2.87        3.16      0.80 o 
  -7  -1   6       15.66       15.21      0.80 o 
  -6  -1   6        4.59        5.59      1.30 o 
  -5  -1   6        0.42        1.87      0.69 o 
  -4  -1   6      513.23      527.46      1.95 o 
  -3  -1   6       57.94       60.85      1.30 o 
  -2  -1   6       12.50       13.74      0.66 o 
  -1  -1   6       13.57       16.22      1.05 o 
   0  -1   6      530.45      559.49     37.33 o 
   1  -1   6     1073.19     1046.60     57.94 o 
   2  -1   6     1727.61     1635.14    123.83 o 
   3  -1   6      697.20      663.57     20.69 o 
   4  -1   6      498.21      494.31      4.95 o 
   5  -1   6      157.18      154.92      5.11 o 
   6  -1   6        0.33        1.70      0.69 o 
   7  -1   6       73.04       78.52      6.00 o 
  -8   0   6      168.92      174.71     25.89 o 
  -7   0   6       21.07       18.16      2.03 o 
  -6   0   6       45.01       42.37      2.03 o 
  -5   0   6      382.50      402.28     37.08 o 
  -4   0   6       19.46       17.21      2.43 o 
  -3   0   6      682.83      786.57     38.46 o 
  -2   0   6      223.28      258.79     12.82 o 
  -1   0   6       65.62       88.80      5.27 o 
   0   0   6       94.04       95.47      7.79 o 
   1   0   6       33.25       35.29      3.73 o 
   2   0   6      141.03      137.88     10.63 o 
   3   0   6      512.03      523.74      5.92 o 
   4   0   6        1.06        1.70      0.69 o 
   5   0   6      153.73      164.59      7.63 o 
   6   0   6       22.97       27.49      2.60 o 
  -8   1   6        4.27        6.08      0.80 o 
  -7   1   6       25.42       26.20      4.14 o 
  -6   1   6       31.80       31.48      5.60 o 
  -5   1   6      269.47      269.60     33.59 o 
  -4   1   6      600.59      618.40     96.48 o 
  -3   1   6      740.95      819.38     64.59 o 
  -2   1   6      179.36      174.89      2.19 o 
  -1   1   6     1282.85     1331.41     38.54 o 
   0   1   6        7.49        9.11      1.30 o 
   1   1   6      178.60      199.13     29.94 o 
   2   1   6       22.83       20.89      2.19 o 
   3   1   6       40.00       39.01      1.09 o 
   4   1   6       52.69       54.75      1.79 o 
   5   1   6        2.47        3.08      1.03 o 
   6   1   6        0.02        0.18      1.09 o 
  -8   2   6      112.18      113.22     22.64 o 
  -7   2   6       13.13       12.19      1.46 o 
  -6   2   6        0.14        1.14      0.65 o 
  -5   2   6      125.72      128.30     22.72 o 
  -4   2   6       42.40       50.63      9.25 o 
  -3   2   6       94.24      106.00     10.55 o 
  -2   2   6      822.37      939.59    113.20 o 
  -1   2   6       12.99       10.39      1.30 o 
   0   2   6      706.73      692.70     17.37 o 
   1   2   6       94.19       81.58      4.71 o 
   2   2   6       88.51       77.78      7.06 o 
  -8   3   6        3.49        4.76      0.66 o 
  -7   3   6       11.91       13.75      2.43 o 
  -6   3   6       14.68       17.01      2.76 o 
  -5   3   6       28.81       31.02      6.33 o 
  -4   3   6      323.81      321.02     54.94 o 
  -3   3   6       24.71       19.64      4.54 o 
  -2   3   6      295.28      317.56     70.68 o 
  -1   3   6      179.78      153.11     32.38 o 
   0   3   6       60.07       51.46      4.22 o 
   1   3   6        1.71        2.11      1.15 o 
  -7   4   6       60.25       56.94     14.77 o 
  -6   4   6      195.97      204.62     38.71 o 
  -5   4   6        1.10        2.17      0.74 o 
  -4   4   6      493.53      523.53    107.60 o 
  -3   4   6        4.68        4.91      1.95 o 
  -2   4   6        0.92        9.00      5.52 o 
  -1   4   6       31.54       31.47      5.44 o 
   0   4   6      154.43      149.47      3.49 o 
  -7   5   6        0.08       -0.22      0.66 o 
  -6   5   6        3.02        1.62      1.30 o 
  -5   5   6       93.20       87.67     24.02 o 
  -4   5   6       48.84       42.14     12.98 o 
  -3   5   6      383.47      418.26    104.52 o 
  -2   5   6      166.95      190.18     31.81 o 
  -1   5   6      176.35      207.22     33.19 o 
   0   5   6        4.15        3.25      1.03 o 
  -6   6   6      131.06      121.57     34.57 o 
  -5   6   6       40.28       39.92     10.14 o 
  -4   6   6      264.06      277.21     70.60 o 
  -3   6   6        4.89        4.20      0.81 o 
  -2   6   6      202.32      231.27     38.30 o 
  -1   6   6       91.92      102.26     18.91 o 
  -5   7   6       52.62       50.01     13.47 o 
  -4   7   6        1.72        2.43      0.81 o 
  -3   7   6      185.92      209.47     33.43 o 
  -2   7   6        9.83       12.11      1.70 o 
  -1   7   6      126.43      135.94     19.88 o 
   0  -9   7       34.09       33.35      1.62 o 
   1  -9   7        0.24        0.08      1.05 o 
   2  -9   7       19.78       23.55      0.80 o 
  -2  -8   7        0.75        1.05      0.80 o 
  -1  -8   7       18.76       20.12      1.79 o 
   0  -8   7       47.35       44.96      0.74 o 
   1  -8   7       12.23       14.12      0.80 o 
   2  -8   7       39.99       35.22      1.46 o 
   3  -8   7      150.54      158.24      1.03 o 
   4  -8   7       75.72       83.18      0.92 o 
  -4  -7   7        3.06        2.84      0.80 o 
  -3  -7   7        0.38        0.16      0.81 o 
  -2  -7   7       78.17       75.02      3.00 o 
  -1  -7   7       84.77       92.34      1.30 o 
   0  -7   7      139.57      135.19      2.19 o 
   1  -7   7       12.95       13.05      0.62 o 
   2  -7   7        4.30        5.70      0.89 o 
   3  -7   7        4.56        4.80      0.51 o 
   4  -7   7      164.16      165.67      7.30 o 
   5  -7   7      103.85      105.19      4.38 o 
  -5  -6   7       25.80       25.05      1.14 o 
  -4  -6   7       96.68      103.87      3.00 o 
  -3  -6   7        9.12       11.79      0.80 o 
  -2  -6   7        0.29        1.46      0.49 o 
  -1  -6   7       23.14       24.50      1.95 o 
   0  -6   7      483.75      452.21     53.64 o 
   1  -6   7        4.18        5.11      0.69 o 
   2  -6   7      222.91      223.07      8.52 o 
   3  -6   7      232.43      225.18      2.52 o 
   4  -6   7        0.02        1.08      0.51 o 
   5  -6   7      283.21      282.34     12.25 o 
   6  -6   7        8.99       10.11      1.46 o 
  -5  -5   7       29.79       28.68      0.74 o 
  -4  -5   7      233.97      235.04     10.31 o 
  -3  -5   7       59.28       48.39      6.00 o 
  -2  -5   7       42.65       43.28      0.81 o 
  -1  -5   7       21.20       20.96      0.69 o 
   0  -5   7       22.44       21.76      2.52 o 
   1  -5   7        2.88        4.50      0.54 o 
   2  -5   7      580.46      571.82     30.27 o 
   3  -5   7        8.33        7.39      0.57 o 
   4  -5   7        0.66        1.05      0.69 o 
   5  -5   7       71.27       74.74      0.92 o 
   6  -5   7      149.74      159.32      2.19 o 
  -6  -4   7       51.43       44.88      2.43 o 
  -5  -4   7       65.46       72.41      1.30 o 
  -4  -4   7       32.81       36.04      0.80 o 
  -3  -4   7      410.21      415.10     36.52 o 
  -2  -4   7       60.40       55.70      1.54 o 
  -1  -4   7      185.18      172.06     21.26 o 
   0  -4   7     1362.50     1304.26     34.08 o 
   1  -4   7      136.31      131.13      1.14 o 
   2  -4   7      279.98      283.39     16.07 o 
   3  -4   7       48.43       41.62      1.79 o 
   4  -4   7      179.10      174.85      6.09 o 
   5  -4   7        5.30        6.23      0.62 o 
   6  -4   7        5.96        7.21      0.66 o 
  -7  -3   7       90.09       82.60      2.52 o 
  -6  -3   7        7.69        6.60      0.80 o 
  -5  -3   7      251.38      245.68      8.52 o 
  -4  -3   7      158.40      159.01      3.90 o 
  -3  -3   7      129.78      125.47      4.71 o 
  -2  -3   7       61.64       63.27      2.92 o 
  -1  -3   7       54.15       62.60      4.54 o 
   0  -3   7      368.33      353.18     36.52 o 
   1  -3   7      319.81      309.86     29.86 o 
   2  -3   7     1027.10     1021.38     76.44 o 
   3  -3   7       46.22       44.81      0.92 o 
   4  -3   7      191.61      190.52      6.57 o 
   5  -3   7        1.50        3.17      0.80 o 
   6  -3   7       53.55       55.25      1.05 o 
  -7  -2   7      265.99      241.45     14.44 o 
  -6  -2   7       56.87       56.27      6.25 o 
  -5  -2   7       18.00       16.71      1.30 o 
  -4  -2   7       55.87       63.85      0.74 o 
  -3  -2   7       48.39       48.52      1.87 o 
  -2  -2   7      130.06      128.30      9.74 o 
  -1  -2   7      229.82      204.30      5.92 o 
   0  -2   7      629.10      633.98     50.96 o 
   1  -2   7      177.05      159.32     15.34 o 
   2  -2   7       54.15       56.04      3.41 o 
   3  -2   7      320.83      296.62     13.31 o 
   4  -2   7      131.47      133.53      4.22 o 
   5  -2   7      269.39      278.78      1.25 o 
   6  -2   7        6.03        6.82      0.80 o 
  -7  -1   7       23.90       24.31      1.05 o 
  -6  -1   7      547.54      519.16      9.74 o 
  -5  -1   7      206.97      208.86     11.52 o 
  -4  -1   7      118.77      127.89      6.49 o 
  -3  -1   7        4.87        6.01      0.57 o 
  -2  -1   7      320.01      326.06     15.34 o 
  -1  -1   7      296.20      328.43     18.10 o 
   0  -1   7       57.14       61.85      3.90 o 
   1  -1   7      718.36      697.86     70.35 o 
   2  -1   7      137.80      124.60      9.74 o 
   3  -1   7      110.24      106.22      5.03 o 
   4  -1   7        0.94        0.57      0.69 o 
   5  -1   7       57.01       58.10      0.92 o 
   6  -1   7       30.98       31.84      1.46 o 
  -7   0   7      209.31      197.61     33.68 o 
  -6   0   7       12.95       16.10      1.38 o 
  -5   0   7      293.42      310.10     32.13 o 
  -4   0   7      290.62      315.27     25.40 o 
  -3   0   7      436.06      490.37      7.63 o 
  -2   0   7        8.40        9.60      0.57 o 
  -1   0   7     2601.53     2627.68    227.05 o 
   0   0   7       18.78       19.61      2.52 o 
   1   0   7     2300.25     2156.52    308.52 o 
   2   0   7        0.99        2.83      1.14 o 
   3   0   7        0.75        1.46      0.78 o 
   4   0   7       14.92       14.30      0.80 o 
   5   0   7       23.69       25.61      1.38 o 
   6   0   7        1.22        1.87      0.80 o 
  -8   1   7       54.39       52.06      9.98 o 
  -7   1   7       10.77        9.38      1.54 o 
  -6   1   7      422.27      412.36     69.22 o 
  -5   1   7       58.50       61.97     10.63 o 
  -4   1   7      362.53      379.06     29.70 o 
  -3   1   7        5.40        6.76      1.87 o 
  -2   1   7      168.97      168.88      8.44 o 
  -1   1   7       77.15       85.28      2.60 o 
   0   1   7     1127.12     1128.22    157.26 o 
   1   1   7      252.77      240.60     34.89 o 
   2   1   7     1931.60     1981.55    238.33 o 
   3   1   7       68.04       71.85      2.92 o 
   4   1   7      312.18      325.90      2.43 o 
   5   1   7       23.38       23.57      1.15 o 
  -7   2   7        2.14        1.30      0.51 o 
  -6   2   7        7.63        8.10      2.35 o 
  -5   2   7      193.21      205.74     31.08 o 
  -4   2   7      254.86      278.23     38.30 o 
  -3   2   7      380.06      431.09     57.29 o 
  -2   2   7        0.61        2.59      1.30 o 
  -1   2   7     1154.30     1173.50    112.63 o 
   0   2   7      206.49      196.29      1.26 o 
   1   2   7     1211.86     1020.48     37.25 o 
   2   2   7        2.73        3.34      1.01 o 
  -7   3   7       29.61       25.15      5.27 o 
  -6   3   7        1.24        1.22      0.74 o 
  -5   3   7       47.29       46.80      6.57 o 
  -4   3   7       39.02       45.26      8.76 o 
  -3   3   7       48.00       44.25     10.39 o 
  -2   3   7       43.58       46.91      6.65 o 
  -1   3   7       22.15       21.53      4.71 o 
   0   3   7      275.19      236.40     36.27 o 
   1   3   7        3.62        4.06      1.46 o 
  -7   4   7       40.84       38.20      6.65 o 
  -6   4   7        3.90        4.55      2.03 o 
  -5   4   7       45.09       49.37      9.49 o 
  -4   4   7       54.47       58.29     11.93 o 
  -3   4   7        1.58        3.03      0.89 o 
  -2   4   7       30.02       31.96      8.68 o 
  -1   4   7       10.52       12.03      1.79 o 
   0   4   7       40.86       40.57      1.03 o 
  -6   5   7       25.41       24.09      4.30 o 
  -5   5   7       38.99       32.77     10.39 o 
  -4   5   7        1.88        2.07      0.73 o 
  -3   5   7       98.10       99.68     27.75 o 
  -2   5   7       94.73      101.06     22.15 o 
  -1   5   7       31.04       30.60      3.41 o 
   0   5   7       11.22       11.36      1.20 o 
  -5   6   7       32.78       32.51      8.76 o 
  -4   6   7        1.54        3.50      0.80 o 
  -3   6   7        1.66        1.50      0.74 o 
  -2   6   7       18.34       17.98      2.11 o 
  -1   6   7       89.28       93.71     11.93 o 
  -3   7   7        8.47        9.01      1.62 o 
  -2   7   7        0.47        1.42      0.90 o 
  -2  -8   8       19.06       21.11      2.27 o 
  -1  -8   8       20.84       19.29      1.05 o 
   0  -8   8       33.66       30.56      2.84 o 
   1  -8   8        2.14        2.16      0.66 o 
   2  -8   8       41.09       39.50      1.54 o 
   3  -8   8       60.21       56.89      1.22 o 
  -3  -7   8       76.83       82.32      1.87 o 
  -2  -7   8      166.34      158.32     19.48 o 
  -1  -7   8       56.65       61.83      1.30 o 
   0  -7   8       44.22       44.87      3.25 o 
   1  -7   8        3.61        4.49      1.62 o 
   2  -7   8        3.68        3.51      0.46 o 
   3  -7   8       30.24       31.61      1.95 o 
   4  -7   8        0.01        1.47      0.66 o 
  -4  -6   8      364.81      382.57     13.47 o 
  -3  -6   8       68.13       74.49      2.35 o 
  -2  -6   8      276.87      306.29     15.34 o 
  -1  -6   8       17.59       17.39      1.14 o 
   0  -6   8       28.46       29.05      0.97 o 
   1  -6   8        3.03        4.32      0.69 o 
   2  -6   8       42.61       38.90      3.57 o 
   3  -6   8       14.06       16.59      1.38 o 
   4  -6   8      239.00      235.28      4.22 o 
   5  -6   8       38.86       37.38      1.46 o 
  -5  -5   8       15.43       15.87      0.89 o 
  -4  -5   8       52.31       51.04      4.54 o 
  -3  -5   8      297.19      321.10     16.15 o 
  -2  -5   8       49.71       50.08      5.92 o 
  -1  -5   8      893.07      885.02     19.96 o 
   0  -5   8       30.78       31.84      1.87 o 
   1  -5   8       94.85       87.31      7.47 o 
   2  -5   8      102.24      102.87      3.81 o 
   3  -5   8      376.85      357.57      6.74 o 
   4  -5   8       43.65       42.28      0.69 o 
   5  -5   8      188.89      181.42      3.16 o 
   6  -5   8       60.33       57.67      2.84 o 
  -6  -4   8        0.45        0.89      0.89 o 
  -5  -4   8       74.92       72.01      1.54 o 
  -4  -4   8       27.06       25.69      1.62 o 
  -3  -4   8      272.86      278.38     13.06 o 
  -2  -4   8      228.91      226.27     23.45 o 
  -1  -4   8       69.99       58.37      5.44 o 
   0  -4   8      406.54      402.31     30.59 o 
   1  -4   8       48.60       51.28      1.14 o 
   2  -4   8      719.97      702.49     46.01 o 
   3  -4   8      101.39      102.69      6.09 o 
   4  -4   8      993.41     1009.31     18.50 o 
   5  -4   8       40.76       45.00      2.35 o 
   6  -4   8      192.28      197.03      6.25 o 
  -6  -3   8      103.15       96.63      0.90 o 
  -5  -3   8      110.49      110.06      3.81 o 
  -4  -3   8        4.72        4.46      0.62 o 
  -3  -3   8      170.07      167.51      1.79 o 
  -2  -3   8       19.28       27.58      1.38 o 
  -1  -3   8      754.39      750.92     24.51 o 
   0  -3   8       79.30       83.76      6.49 o 
   1  -3   8        1.77        0.89      0.69 o 
   2  -3   8        1.08        2.32      0.81 o 
   3  -3   8      193.88      186.96     10.31 o 
   4  -3   8       26.82       27.95      0.97 o 
   5  -3   8      572.24      584.09      1.72 o 
   6  -3   8       29.75       29.56      0.92 o 
  -7  -2   8       74.41       65.95      4.46 o 
  -6  -2   8       34.40       36.12      4.22 o 
  -5  -2   8       12.47       14.72      1.46 o 
  -4  -2   8      473.51      521.86     11.36 o 
  -3  -2   8       29.02       31.35      0.97 o 
  -2  -2   8        3.36        3.90      0.54 o 
  -1  -2   8      451.46      453.58     30.67 o 
   0  -2   8      439.87      435.54     27.35 o 
   1  -2   8      392.95      348.70     49.74 o 
   2  -2   8      329.07      340.76     35.22 o 
   3  -2   8      154.17      164.20     12.33 o 
   4  -2   8      142.06      154.46      3.49 o 
   5  -2   8       95.12      104.04      3.16 o 
   6  -2   8       64.22       66.09      1.46 o 
  -7  -1   8        1.86        0.12      1.70 o 
  -6  -1   8      259.45      258.51     20.29 o 
  -5  -1   8      113.74      118.08     13.47 o 
  -4  -1   8      198.66      180.90      4.38 o 
  -3  -1   8       24.47       21.11      1.38 o 
  -2  -1   8      164.89      201.50     18.26 o 
  -1  -1   8        0.45       -0.33      0.66 o 
   0  -1   8       60.72       56.10      4.46 o 
   1  -1   8      331.58      322.97     35.95 o 
   2  -1   8      321.64      296.59     18.18 o 
   3  -1   8       79.47       75.22      5.52 o 
   4  -1   8        2.01        2.76      0.74 o 
   5  -1   8      107.21      112.80      1.79 o 
   6  -1   8        2.05        2.92      0.80 o 
  -7   0   8        1.83        0.57      1.05 o 
  -6   0   8        9.94        7.96      1.38 o 
  -5   0   8        3.68        4.14      1.22 o 
  -4   0   8      411.31      437.39      9.33 o 
  -3   0   8       40.10       39.08      1.38 o 
  -2   0   8        4.43        6.45      0.74 o 
  -1   0   8      273.86      289.30     25.24 o 
   0   0   8      301.32      313.64     18.91 o 
   1   0   8      230.58      241.08     28.81 o 
   2   0   8       17.28       15.45      2.03 o 
   3   0   8        9.12       10.26      0.85 o 
   4   0   8      245.37      253.83      1.49 o 
   5   0   8       12.40       13.82      0.90 o 
  -7   1   8      245.91      229.30     38.22 o 
  -6   1   8       20.43       24.39      2.76 o 
  -5   1   8       71.85       68.52      9.90 o 
  -4   1   8       65.13       66.56      7.63 o 
  -3   1   8       44.16       41.07      0.97 o 
  -2   1   8      317.64      348.14     20.04 o 
  -1   1   8       71.63       86.10      2.92 o 
   0   1   8      118.69      118.16     14.44 o 
   1   1   8       22.05       22.76      3.16 o 
   2   1   8      211.19      216.51     30.84 o 
   3   1   8      137.35      142.16     10.87 o 
   4   1   8        0.04        0.81      0.92 o 
   5   1   8       10.69       11.27      1.32 o 
  -7   2   8      112.09      114.67     17.85 o 
  -6   2   8      191.76      185.47     35.38 o 
  -5   2   8        0.53        0.65      0.89 o 
  -4   2   8       24.68       23.90      2.43 o 
  -3   2   8        0.44        1.10      0.54 o 
  -2   2   8      160.92      163.52     14.12 o 
  -1   2   8       98.09       98.32      6.09 o 
   0   2   8      391.33      375.83      4.14 o 
   1   2   8       32.44       26.62      2.11 o 
   2   2   8       12.39       10.69      0.97 o 
  -7   3   8      237.47      227.23     37.17 o 
  -6   3   8       47.78       48.18      8.84 o 
  -5   3   8      294.64      296.78     52.83 o 
  -4   3   8       10.30       11.02      2.03 o 
  -3   3   8       46.12       41.33     10.39 o 
  -2   3   8      243.94      243.14     37.33 o 
  -1   3   8        5.66        4.95      1.79 o 
   0   3   8        9.29        8.94      0.85 o 
   1   3   8      308.49      278.98      2.92 o 
  -6   4   8      103.01      101.07     16.15 o 
  -5   4   8        1.26        1.95      0.80 o 
  -4   4   8      190.56      179.21     47.55 o 
  -3   4   8       36.99       36.90     10.55 o 
  -2   4   8      203.27      190.62     58.18 o 
  -1   4   8      441.97      416.86     63.54 o 
   0   4   8      226.17      216.85      6.33 o 
  -5   5   8       71.67       72.64     17.85 o 
  -4   5   8       13.11       15.53      4.79 o 
  -3   5   8        1.26        1.64      0.66 o 
  -2   5   8       26.60       26.68      5.36 o 
  -1   5   8       26.00       25.61      2.11 o 
   0   5   8       74.53       63.39      4.06 o 
  -4   6   8       31.65       34.55     10.63 o 
  -3   6   8        6.16        6.91      1.30 o 
  -2   6   8       13.16       15.22      2.35 o 
  -1   6   8       97.52       92.86      4.71 o 
   0  -8   9       33.05       28.65      2.19 o 
   1  -8   9        8.88        9.35      0.57 o 
   2  -8   9       74.48       71.76      0.78 o 
  -2  -7   9       76.98       75.74      5.44 o 
  -1  -7   9       59.95       57.13      0.97 o 
   0  -7   9       48.30       49.47      4.95 o 
   1  -7   9        4.97        5.56      1.22 o 
   2  -7   9        3.98        3.36      0.54 o 
   3  -7   9        4.26        4.60      0.97 o 
   4  -7   9       38.11       38.79      1.30 o 
  -4  -6   9        0.13       -0.57      1.54 o 
  -3  -6   9       22.57       24.04      0.80 o 
  -2  -6   9       30.82       29.06      0.66 o 
  -1  -6   9       78.65       79.23      3.90 o 
   0  -6   9        1.64        0.97      0.65 o 
   1  -6   9       82.75       72.21      5.84 o 
   2  -6   9        4.22        4.16      0.69 o 
   3  -6   9        1.86        1.72      0.74 o 
   4  -6   9      213.68      214.57      6.17 o 
  -5  -5   9       92.35       85.35      2.27 o 
  -4  -5   9       46.95       45.73      1.46 o 
  -3  -5   9       41.02       36.13      2.35 o 
  -2  -5   9       37.54       38.71      2.52 o 
  -1  -5   9      215.96      211.03     17.28 o 
   0  -5   9        3.62        3.86      0.54 o 
   1  -5   9        0.15        1.25      1.70 o 
   2  -5   9        0.73        1.33      0.62 o 
   3  -5   9        1.01        1.44      0.51 o 
   4  -5   9        2.48        4.22      1.54 o 
   5  -5   9       21.12       20.12      0.74 o 
  -5  -4   9      172.99      178.11      3.81 o 
  -4  -4   9      500.63      506.70     24.51 o 
  -3  -4   9      274.62      291.29      8.03 o 
  -2  -4   9       36.46       41.43      2.92 o 
  -1  -4   9        5.52        6.11      1.22 o 
   0  -4   9        7.75        7.66      0.49 o 
   1  -4   9       79.06       72.54      0.97 o 
   2  -4   9       28.02       27.04      2.68 o 
   3  -4   9       36.48       36.65      3.57 o 
   4  -4   9       87.82       83.25      3.00 o 
   5  -4   9       36.54       35.06      0.78 o 
  -6  -3   9        3.67        4.16      0.80 o 
  -5  -3   9      430.33      405.75      5.44 o 
  -4  -3   9      136.50      149.11      4.38 o 
  -3  -3   9       62.77       73.48      1.87 o 
  -2  -3   9     1049.62     1120.73     52.18 o 
  -1  -3   9       23.83       25.56      4.54 o 
   0  -3   9       80.00       79.86      3.41 o 
   1  -3   9      123.86      114.39     13.15 o 
   2  -3   9        2.22        2.43      0.69 o 
   3  -3   9      269.32      256.76     17.53 o 
   4  -3   9        0.03        0.70      0.74 o 
   5  -3   9        3.94        5.11      0.66 o 
  -6  -2   9      132.29      122.17      6.74 o 
  -5  -2   9       54.30       53.76      2.76 o 
  -4  -2   9     1235.42     1287.78     27.75 o 
  -3  -2   9      202.75      228.53      4.87 o 
  -2  -2   9      345.86      362.35     24.99 o 
  -1  -2   9      351.14      344.16     28.64 o 
   0  -2   9       29.44       29.02      4.46 o 
   1  -2   9       73.62       68.92      9.82 o 
   2  -2   9      165.91      148.64     14.77 o 
   3  -2   9      275.07      278.06     18.74 o 
   4  -2   9      217.45      222.39     11.85 o 
   5  -2   9      123.08      120.83      1.15 o 
  -6  -1   9        2.92        4.15      1.22 o 
  -5  -1   9       71.41       69.20      5.19 o 
  -4  -1   9       44.06       46.71      3.81 o 
  -3  -1   9      303.83      308.12      1.22 o 
  -2  -1   9     1070.60     1105.38      1.95 o 
  -1  -1   9      583.23      573.73     39.11 o 
   0  -1   9       51.11       52.76      4.22 o 
   1  -1   9      184.91      182.19     15.90 o 
   2  -1   9       22.02       20.13      2.84 o 
   3  -1   9      545.46      554.06     40.98 o 
   4  -1   9       82.92       80.58      3.65 o 
   5  -1   9       66.86       68.11      1.38 o 
  -7   0   9       10.49        8.88      0.66 o 
  -6   0   9        0.13        0.73      0.69 o 
  -5   0   9      143.97      153.07     13.31 o 
  -4   0   9      189.70      194.88     17.04 o 
  -3   0   9       22.89       20.62      1.54 o 
  -2   0   9       74.70       87.53      2.27 o 
  -1   0   9      424.79      452.45     27.91 o 
   0   0   9       27.73       28.76      2.68 o 
   1   0   9      317.34      298.92     57.13 o 
   2   0   9      391.56      392.45     45.60 o 
   3   0   9      114.72      120.53      8.44 o 
   4   0   9      481.74      533.81     21.18 o 
  -7   1   9      120.35      114.77     17.93 o 
  -6   1   9        8.89        7.91      0.97 o 
  -5   1   9      143.74      146.13     17.04 o 
  -4   1   9        4.48        6.71      1.70 o 
  -3   1   9      144.69      146.65     13.79 o 
  -2   1   9       26.03       24.59      1.46 o 
  -1   1   9      200.45      197.80     18.10 o 
   0   1   9       10.76       10.66      0.74 o 
   1   1   9       17.29       16.27      1.79 o 
   2   1   9        0.36        1.22      0.92 o 
   3   1   9       69.29       73.12      4.79 o 
   4   1   9       50.16       54.44      1.36 o 
  -6   2   9       34.74       30.46      5.60 o 
  -5   2   9      319.41      333.23     51.45 o 
  -4   2   9       81.18       76.96     12.33 o 
  -3   2   9      169.29      175.50     18.99 o 
  -2   2   9       16.50       16.49      0.80 o 
  -1   2   9      148.77      150.61      1.09 o 
   0   2   9        0.93        1.70      0.73 o 
   1   2   9       77.32       69.76      4.22 o 
   2   2   9       28.24       25.64      1.03 o 
  -6   3   9        5.19        5.53      0.66 o 
  -5   3   9      115.68      121.41     21.42 o 
  -4   3   9        1.39        1.87      0.89 o 
  -3   3   9       48.33       49.56      9.01 o 
  -2   3   9      112.32      114.22     20.85 o 
  -1   3   9        0.99        0.83      0.78 o 
   0   3   9       15.83       12.38      1.87 o 
   1   3   9      145.40      123.67      1.49 o 
  -5   4   9       27.55       32.97      5.76 o 
  -4   4   9       46.19       50.44      8.44 o 
  -3   4   9       14.68       16.64      4.06 o 
  -2   4   9        0.00        0.61      0.74 o 
  -1   4   9       28.73       24.40      3.00 o 
   0   4   9        3.18        2.84      0.92 o 
  -4   5   9        9.94        8.13      2.84 o 
  -3   5   9       34.77       30.39     10.71 o 
  -2   5   9       48.76       51.15      8.11 o 
  -1   5   9        1.12        1.46      0.90 o 
   0   5   9        3.86        3.25      2.27 o 
  -1  -7  10       17.77       17.69      1.14 o 
   0  -7  10      162.44      162.21     10.87 o 
   1  -7  10       39.75       36.95      2.68 o 
   2  -7  10       17.77       17.05      1.22 o 
  -3  -6  10        0.62        1.95      0.80 o 
  -2  -6  10        2.80        1.87      0.57 o 
  -1  -6  10      162.93      157.34      3.25 o 
   0  -6  10       11.10       11.20      0.81 o 
   1  -6  10      709.94      699.68     60.62 o 
   2  -6  10        0.38        0.43      0.56 o 
   3  -6  10       57.22       55.53      6.49 o 
  -4  -5  10        3.31        5.00      1.46 o 
  -3  -5  10       25.13       26.19      1.22 o 
  -2  -5  10       47.65       54.29      2.11 o 
  -1  -5  10      139.35      137.02      2.43 o 
   0  -5  10       20.00       16.92      0.81 o 
   1  -5  10        0.13        0.81      1.14 o 
   2  -5  10       60.00       54.32      3.90 o 
   3  -5  10      195.49      192.77     11.85 o 
   4  -5  10      165.65      176.58      6.57 o 
  -5  -4  10        9.98        9.92      0.66 o 
  -4  -4  10       34.66       33.06      2.35 o 
  -3  -4  10       71.57       71.51      1.05 o 
  -2  -4  10       39.90       37.36      3.65 o 
  -1  -4  10       12.17       11.32      0.74 o 
   0  -4  10      169.37      162.03     14.93 o 
   1  -4  10      175.57      177.06      1.30 o 
   2  -4  10       52.44       53.16      3.41 o 
   3  -4  10        5.66        4.23      0.66 o 
   4  -4  10       57.36       58.61      1.14 o 
  -5  -3  10        0.01       -0.37      0.73 o 
  -4  -3  10        2.97        2.16      0.51 o 
  -3  -3  10        0.74        1.05      0.69 o 
  -2  -3  10      492.72      520.77     20.61 o 
  -1  -3  10       52.00       56.45      3.49 o 
   0  -3  10       72.63       67.25      9.90 o 
   1  -3  10       69.78       65.11      7.14 o 
   2  -3  10        9.68        8.83      0.66 o 
   3  -3  10       17.59       17.40      2.19 o 
   4  -3  10       12.54       14.87      1.95 o 
  -6  -2  10       11.31        9.95      1.46 o 
  -5  -2  10      143.42      138.72     10.39 o 
  -4  -2  10        0.90        0.97      0.69 o 
  -3  -2  10        8.80        9.34      0.80 o 
  -2  -2  10       30.80       34.12      1.14 o 
  -1  -2  10      109.78      106.44     12.50 o 
   0  -2  10      325.44      311.94     28.48 o 
   1  -2  10       51.23       43.62      7.22 o 
   2  -2  10       29.84       28.14      2.03 o 
   3  -2  10       77.87       74.03      3.33 o 
   4  -2  10      102.15      109.80      4.30 o 
  -6  -1  10      171.11      148.81     17.37 o 
  -5  -1  10       80.66       71.69      7.14 o 
  -4  -1  10      119.81      119.35      0.90 o 
  -3  -1  10       95.87       88.13      2.68 o 
  -2  -1  10        2.07        3.31      0.54 o 
  -1  -1  10       17.65       14.65      1.62 o 
   0  -1  10        6.16        5.79      0.74 o 
   1  -1  10       97.64      100.25      9.98 o 
   2  -1  10       21.53       22.75      3.65 o 
   3  -1  10       44.93       46.49      2.68 o 
   4  -1  10       11.08       12.99      1.05 o 
  -6   0  10       30.88       28.34      5.19 o 
  -5   0  10      770.98      758.35     63.62 o 
  -4   0  10       68.05       70.41      4.54 o 
  -3   0  10      555.50      584.68     10.31 o 
  -2   0  10        0.07        0.49      0.54 o 
  -1   0  10       11.65       12.34      0.69 o 
   0   0  10       41.36       42.50      2.27 o 
   1   0  10        8.72        9.06      2.27 o 
   2   0  10        0.07        1.30      0.69 o 
   3   0  10       14.14       13.88      0.80 o 
   4   0  10       28.32       30.66      1.09 o 
  -6   1  10      122.58      110.48     12.33 o 
  -5   1  10       99.31       97.63      8.84 o 
  -4   1  10      339.15      336.84     19.23 o 
  -3   1  10      142.13      144.31      7.14 o 
  -2   1  10      567.31      574.76      2.52 o 
  -1   1  10       31.03       30.80      1.22 o 
   0   1  10       77.17       77.80      6.49 o 
   1   1  10       32.36       32.92      2.68 o 
   2   1  10      131.75      132.69     10.47 o 
   3   1  10       65.22       65.49      3.16 o 
  -6   2  10       33.46       35.12      5.19 o 
  -5   2  10      228.07      210.62     33.68 o 
  -4   2  10      150.69      150.06     24.02 o 
  -3   2  10      323.78      313.25     28.97 o 
  -2   2  10       12.21       11.15      0.80 o 
  -1   2  10      132.21      127.27      2.11 o 
   0   2  10       14.09       12.16      0.89 o 
   1   2  10       74.01       62.32      1.46 o 
   2   2  10        0.06        0.47      0.97 o 
  -5   3  10       14.89       15.02      3.25 o 
  -4   3  10       47.58       46.67      6.09 o 
  -3   3  10        4.55        4.77      1.22 o 
  -2   3  10      301.60      277.33     44.79 o 
  -1   3  10        1.70        1.95      0.80 o 
   0   3  10       16.91       14.09      1.62 o 
   1   3  10        2.00        2.76      1.03 o 
  -4   4  10       78.68       72.11     19.31 o 
  -3   4  10        0.68        0.65      0.80 o 
  -2   4  10        3.22        2.82      0.66 o 
  -1   4  10       30.40       25.59      4.14 o 
   0   4  10       12.81       11.90      1.03 o 
  -1  -6  11        9.76        9.63      0.73 o 
   0  -6  11      202.51      203.84      1.30 o 
   1  -6  11       18.67       19.64      1.79 o 
   2  -6  11       40.67       43.87      4.46 o 
  -3  -5  11      230.72      233.93      6.17 o 
  -2  -5  11      289.14      290.09     13.55 o 
  -1  -5  11      257.50      265.65     10.95 o 
   0  -5  11       33.56       34.50      4.71 o 
   1  -5  11       82.03       82.83      9.90 o 
   2  -5  11       54.37       52.13      2.60 o 
   3  -5  11        0.53        1.62      0.80 o 
  -4  -4  11       54.15       52.34      0.92 o 
  -3  -4  11       52.55       47.48      3.98 o 
  -2  -4  11      251.53      269.57      9.49 o 
  -1  -4  11      101.14       98.54      5.36 o 
   0  -4  11     1148.13     1056.96     52.10 o 
   1  -4  11       77.42       73.12      6.90 o 
   2  -4  11      265.67      261.30     25.72 o 
   3  -4  11       27.47       27.96      1.54 o 
  -4  -3  11       43.56       41.72      2.52 o 
  -3  -3  11       23.92       22.53      1.30 o 
  -2  -3  11      288.06      287.26     14.44 o 
  -1  -3  11       44.36       47.82      3.57 o 
   0  -3  11       74.30       76.41      3.65 o 
   1  -3  11      221.44      235.16      1.62 o 
   2  -3  11       83.71       83.62      6.98 o 
   3  -3  11      273.91      267.99     30.67 o 
  -5  -2  11       13.54       13.77      0.89 o 
  -4  -2  11        0.12       -0.40      0.80 o 
  -3  -2  11        0.01        0.89      1.05 o 
  -2  -2  11        0.02        0.70      0.74 o 
  -1  -2  11      158.65      162.00      9.82 o 
   0  -2  11      369.92      367.88     48.20 o 
   1  -2  11      348.39      344.92     31.00 o 
   2  -2  11       72.11       70.47      8.03 o 
   3  -2  11        0.06        0.41      0.80 o 
  -5  -1  11       22.87       24.91      0.80 o 
  -4  -1  11        3.15        5.00      0.81 o 
  -3  -1  11      243.63      253.79      3.49 o 
  -2  -1  11        1.85        2.74      1.22 o 
  -1  -1  11      223.75      216.31     16.88 o 
   0  -1  11       47.04       48.15      4.95 o 
   1  -1  11        4.28        5.03      1.62 o 
   2  -1  11        9.78       11.06      1.05 o 
   3  -1  11      153.38      154.31      7.30 o 
  -5   0  11        1.83        2.42      0.66 o 
  -4   0  11       16.50       15.91      0.80 o 
  -3   0  11        6.74        7.74      1.14 o 
  -2   0  11      259.58      258.38      4.79 o 
  -1   0  11       76.86       76.46      7.79 o 
   0   0  11       98.46       96.75      8.93 o 
   1   0  11      171.81      173.12     20.69 o 
   2   0  11       34.62       35.45      3.73 o 
  -5   1  11        0.70        1.39      0.89 o 
  -4   1  11        0.09        0.27      1.30 o 
  -3   1  11      150.78      153.03      0.97 o 
  -2   1  11       46.61       44.95      1.30 o 
  -1   1  11      251.89      249.63      3.25 o 
   0   1  11       20.51       17.87      1.70 o 
   1   1  11       52.31       53.07      1.30 o 
   2   1  11       12.43       12.15      1.30 o 
  -4   2  11        9.14        8.65      1.05 o 
  -3   2  11       17.49       16.45      0.66 o 
  -2   2  11       67.99       65.27      1.30 o 
  -1   2  11       16.59       16.23      0.66 o 
   0   2  11      172.24      155.09      1.32 o 
   1   2  11       14.76       12.59      0.97 o 
  -3   3  11       42.41       34.85      6.17 o 
  -2   3  11        3.33        3.47      0.66 o 
  -1   3  11        0.65        1.46      0.80 o 
  -1  -5  12       14.79       14.85      0.80 o 
   0  -5  12       62.63       59.58      6.00 o 
  -2  -4  12       39.56       38.52      0.78 o 
  -1  -4  12       14.50       13.20      1.70 o 
   0  -4  12       33.05       33.31      1.79 o 
   1  -4  12        0.49        1.14      0.66 o 
  -3  -3  12      267.66      264.04      3.73 o 
  -2  -3  12        1.92        1.79      0.57 o 
  -1  -3  12      204.36      209.68      7.95 o 
   0  -3  12       11.44       12.36      3.33 o 
   1  -3  12        3.71        3.73      1.14 o 
   2  -3  12      140.67      132.35     18.66 o 
  -3  -2  12        6.99        5.87      0.66 o 
  -2  -2  12      279.42      268.83     13.06 o 
  -1  -2  12       82.98       79.87      8.52 o 
   0  -2  12      207.21      209.95     15.90 o 
   1  -2  12       84.99       95.59      1.46 o 
  -4  -1  12       14.77       16.16      0.89 o 
  -3  -1  12      407.60      390.65      1.79 o 
  -2  -1  12       11.23       12.22      0.73 o 
  -1  -1  12      336.44      325.74     36.68 o 
   0  -1  12       36.60       34.46      2.68 o 
   1  -1  12        5.87        8.28      1.14 o 
  -3   0  12        0.06        1.38      0.80 o 
  -2   0  12      198.13      204.45      6.41 o 
  -1   0  12       93.34       97.60      7.30 o 
   0   0  12      526.09      533.10     58.18 o 
   1   0  12       63.51       69.30      1.46 o 
  -3   1  12       12.35       12.84      0.80 o 
  -2   1  12       68.52       66.65      2.92 o 
  -1   1  12       33.00       39.40      8.11 o 
                                                 
